# Supplementary material for: Direct inference and control of genetic population structure from RNA sequencing data
Source: Commun Biol. 2023 Aug 2;6:804. doi: 10.1038/s42003-023-05171-9 (PMC10397182; doi:10.1038/s42003-023-05171-9)
Supplement: Supplementary file 4 — Supplementary Data [file 42003_2023_5171_MOESM4_ESM.xlsx]

## Sheet: Figure 2a
Proportion of concordant SNPs between RNA and paired array data
0.990857
0.952277
0.987181
0.968801
0.93704
0.957595
0.808583
0.992505
0.949448
0.986236
0.923391
0.979141
0.96618
0.975041
0.986921
0.982693
0.974516
0.924011
0.945795
0.967144
0.941642
0.975751
0.969342
0.988287
0.912001
0.831379
0.93537
0.918473
0.980098
0.988683
0.980357
0.972196
0.989899
0.984741
0.504361
0.982693
0.95073
0.946823
0.983331
0.974156
0.967298
0.89201
0.858915
0.720147
0.988691
0.987445
0.981039
0.98514
0.971908
0.988521
0.949932
0.946838
0.981466
0.926386
0.724782
0.976827
0.954322
0.98937
0.919007
0.989477
0.910318
0.953771
0.92272
0.557236
0.677349
0.983497
0.985003
0.984718
0.98539
0.97572
0.987038
0.979508
0.955947
0.987183
0.990718
0.98758
0.986831
0.983311
0.936341
0.89689
0.555237
0.976535
0.949277
0.855506
0.979421
0.926793
0.991943
0.982829
0.988683
0.986632
0.983499
0.984712
0.975989
0.993457
0.531024
0.909872
0.732414
0.985679
0.980079
0.985808
0.938516
0.71754
0.67826
0.898624
0.972461
0.97121
0.971627
0.963757
0.887783
0.965917
0.842988
0.954725
0.922898
0.949434
0.987316
0.813931
0.977581
0.537885
0.990584
0.987223
0.981546
0.980719
0.955935
0.537277
0.987043
0.95242
0.987429
0.976703
0.965031
0.518701
0.868102
0.968626
0.989907
0.990589
0.983988
0.877696
0.979005
0.970684
0.730254
0.974299
0.514196
0.951083
0.978988
0.931589
0.939997
0.949092
0.916917
0.546149
0.983102
0.552133
0.974621
0.986754
0.920633
0.980625
0.992644
0.974782
0.978184
0.991814
0.946075
0.515474
0.98733
0.986761
0.985387
0.979138
0.982674
0.984307
0.910095
0.982382
0.988681
0.978811
0.983763
0.985256
0.96698
0.980095
0.50811
0.990183
0.984729
0.98842
0.95731
0.915106
0.975746
0.912558
0.532161
0.973282
0.988144
0.713974
0.722806
0.985689
0.531889
0.987461
0.980646
0.988009
0.850736
0.947949
0.916451
0.975453
0.981878
0.975344
0.610391
0.98433
0.992916
0.966335
0.657805
0.690924
0.983501
0.91928
0.983781
0.96895
0.973569
0.960867
0.974107
0.913518
0.984731
0.972306
0.9797
0.745809
0.973028
0.745571
0.971288
0.967166
0.769189
0.97139
0.991131
0.942709
0.952725
0.966194
0.972453
0.978979
0.923329
0.976795
0.983338
0.977893
0.956189
0.97557
0.949386
0.989484
0.700328
0.980761
0.943929
0.98799
0.920076
0.980381
0.967962
0.778944
0.97229
0.986449
0.988945
0.941265
0.993589
0.834789
0.979388
0.988133
0.979141
0.982542
0.97298
0.97294
0.935188
0.982411
0.988551
0.987727
0.725648
0.984946
0.990863
0.983206
0.9907
0.713565
0.984741
0.964699
0.983647
0.81175
0.989369
0.969565
0.986499
0.92791
0.984743
0.958981
0.971931
0.984043
0.988277
0.989225

## Sheet: Figure 2b
rn	Canonical.correlation	Canonical.roots	Cumulative.exp.var	p.value	label	cor_lab
CV1	0.946	0.9	0.578	0	***	0.946***
CV2	0.864	0.75	0.776	0	***	0.864***
CV3	0.853	0.73	0.956	0	***	0.853***
CV4	0.442	0.2	0.972	4.64073e-14	***	0.442***
CV5	0.404	0.16	0.985	1.64233e-08	***	0.404***
CV6	0.323	0.1	0.993	0.000341087	***	0.323***
CV7	0.232	0.05	0.997	0.046689	*	0.232*
CV8	0.142	0.02	0.998	0.227907		0.142
CV9	0.122	0.01	0.999	0.178468		0.122
CV10	0.092	0.01	1	0.13178		0.092

## Sheet: Figure 4a
rn	Canonical.correlation	Canonical.roots	Cumulative.exp.var	p.value	label	cor_lab
CV1	0.994	0.99	0.903	0	***	0.994***
CV2	0.942	0.89	0.985	0	***	0.942***
CV3	0.752	0.57	0.998	0	***	0.752***
CV4	0.268	0.07	0.999	0.0399113	*	0.268*
CV5	0.2	0.04	1	0.503178		0.2
CV6	0.135	0.02	1	0.862259		0.135
CV7	0.109	0.01	1	0.892941		0.109
CV8	0.079	0.01	1	0.891697		0.079
CV9	0.049	0	1	0.809885		0.049
CV10	0.035	0	1	0.466874		0.035

## Sheet: Figure 5a
ob1	ob2	clower	cupper	DE_ob1	DE_ob2
10.7441	11.2347	5.84484	3.68142	10.7441	11.2347
9.39199	9.10825	4.86407	3.50234	9.39199	9.10825
8.31428	8.32803	4.45679	3.38951	8.31428	8.32803
8.08737	8.18645	4.21087	3.30547	8.08737	8.18645
6.55503	7.26534	4.03779	3.23798	6.55503	7.26534
6.52361	6.90925	3.90544	3.18134	6.52361	6.90925
6.37134	6.85168	3.79885	3.13243	6.37134	6.85168
6.01099	6.28769	3.70992	3.08931	6.01099	6.28769
5.94183	6.28462	3.63381	3.05072	5.94183	6.28462
5.8286	6.04254	3.56739	3.01576	5.8286	6.04254
5.76307	6.01838	3.50855	2.98378	5.76307	6.01838
5.63789	5.78077	3.45578	2.9543	5.63789	5.78077
5.56059	5.6307	3.40798	2.92695	5.56059	5.6307
5.49553	5.52682	3.36432	2.90143	5.49553	5.52682
5.33711	5.49562	3.32416	2.87751	5.33711	5.49562
5.33671	5.48857	3.28699	2.85498	5.33671	5.48857
5.31016	5.32639	3.25242	2.8337	5.31016	5.32639
5.30639	5.32541	3.22011	2.81353	5.30639	5.32541
5.30214	5.31238	3.18979	2.79435	5.30214	5.31238
5.05725	5.29069	3.16124	2.77607	5.05725	5.29069
5.03469	5.28733	3.13426	2.75861	5.03469	5.28733
4.95786	5.19498	3.1087	2.74189	4.95786	5.19498
4.92846	5.12443	3.08442	2.72585	4.92846	5.12443
4.85971	5.12099	3.0613	2.71045	4.85971	5.12099
4.85559	5.0823	3.03923	2.69562	4.85559	5.0823
4.74534	5.06795	3.01813	2.68133	4.74534	5.06795
4.74123	5.03071	2.99791	2.66754	4.74123	5.03071
4.7401	5.02056	2.97852	2.65421	4.7401	5.02056
4.71934	4.92623	2.95987	2.64131	4.71934	4.92623
4.70513	4.85814	2.94193	2.62882	4.70513	4.85814
4.69087	4.84704	2.92464	2.61671	4.69087	4.84704
4.67097	4.84169	2.90795	2.60495	4.67097	4.84169
4.6615	4.83779	2.89183	2.59354	4.6615	4.83779
4.6336	4.82623	2.87623	2.58244	4.6336	4.80841
4.63008	4.80841	2.86114	2.57163	4.63008	4.78478
4.60721	4.78478	2.84651	2.56112	4.60721	4.77679
4.60223	4.77679	2.83231	2.55087	4.60223	4.71754
4.58392	4.71754	2.81854	2.54087	4.58392	4.71717
4.5623	4.71717	2.80515	2.53112	4.5623	4.708
4.55184	4.708	2.79213	2.5216	4.55184	4.70787
4.55171	4.70787	2.77946	2.5123	4.55171	4.70034
4.51049	4.70034	2.76712	2.50321	4.51049	4.68745
4.46895	4.68745	2.7551	2.49432	4.46895	4.68618
4.45582	4.68618	2.74338	2.48562	4.45582	4.68502
4.44738	4.68502	2.73195	2.4771	4.44553	4.67468
4.44553	4.67468	2.72079	2.46876	4.39944	4.6387
4.39944	4.6387	2.70988	2.46059	4.37497	4.63224
4.37497	4.63584	2.69923	2.45258	4.37153	4.61839
4.37153	4.63224	2.68881	2.44472	4.32773	4.59606
4.32773	4.61839	2.67862	2.43702	4.30438	4.54949
4.30438	4.59606	2.66865	2.42945	4.29676	4.53745
4.29676	4.54949	2.65888	2.42203	4.27384	4.52828
4.27384	4.53745	2.64932	2.41474	4.2707	4.50312
4.2707	4.52828	2.63995	2.40758	4.27037	4.49904
4.27037	4.50312	2.63076	2.40054	4.26422	4.49785
4.26422	4.49904	2.62175	2.39362	4.24838	4.49697
4.26103	4.49785	2.61292	2.38681	4.21142	4.43853
4.24838	4.49697	2.60424	2.38012	4.19354	4.43831
4.21142	4.43853	2.59573	2.37354	4.18659	4.42996
4.19354	4.43831	2.58737	2.36706	4.16392	4.39442
4.18659	4.43622	2.57916	2.36068	4.15624	4.394
4.16392	4.42996	2.57109	2.3544	4.1487	4.3301
4.15624	4.39442	2.56316	2.34822	4.13898	4.32442
4.1487	4.394	2.55536	2.34213	4.13834	4.31711
4.13898	4.3301	2.54769	2.33612	4.09956	4.27351
4.13834	4.32442	2.54015	2.33021	4.08329	4.25622
4.09956	4.31711	2.53273	2.32437	4.05966	4.23272
4.08329	4.27351	2.52542	2.31862	4.04749	4.22558
4.05966	4.25622	2.51823	2.31295	4.04343	4.22072
4.04749	4.23272	2.51115	2.30736	4.04014	4.2116
4.04343	4.22558	2.50418	2.30184	4.04013	4.20442
4.04014	4.22072	2.4973	2.2964	4.03933	4.18836
4.04013	4.2116	2.49054	2.29102	4.02869	4.1756
4.03933	4.20442	2.48386	2.28572	4.02024	4.15455
4.02869	4.19673	2.47729	2.28048	4.01996	4.12274
4.02024	4.18836	2.4708	2.27531	4.01112	4.11168
4.01996	4.1756	2.46441	2.27021	4.00738	4.08339
4.01112	4.15455	2.45811	2.26516	3.99415	4.06684
4.00738	4.12274	2.45188	2.26018	3.98094	4.06436
3.99415	4.11168	2.44575	2.25526	3.97454	4.03827
3.98094	4.10893	2.43969	2.25039	3.96959	4.0294
3.97454	4.08339	2.43371	2.24558	3.96622	4.02565
3.96959	4.06684	2.42781	2.24083	3.96482	4.01336
3.96622	4.06436	2.42199	2.23613	3.95731	4.00928
3.96482	4.05827	2.41623	2.23149	3.95266	4.00564
3.95731	4.03827	2.41055	2.2269	3.9174	4.00011
3.95266	4.0294	2.40494	2.22235	3.90937	3.97194
3.9174	4.02565	2.39939	2.21786	3.90714	3.9717
3.90937	4.01336	2.39391	2.21341	3.90352	3.9579
3.90714	4.00928	2.3885	2.20902	3.88797	3.95524
3.90352	4.00564	2.38315	2.20467	3.87598	3.95026
3.88797	4.00245	2.37786	2.20036	3.85348	3.92476
3.87598	4.00011	2.37263	2.1961	3.84512	3.92368
3.85348	3.97194	2.36746	2.19188	3.8414	3.91009
3.84512	3.9717	2.36235	2.18771	3.83338	3.90793
3.8414	3.9579	2.3573	2.18357	3.82974	3.89637
3.83881	3.95524	2.3523	2.17948	3.82534	3.89241
3.83338	3.95524	2.34735	2.17543	3.81385	3.8882
3.82974	3.95026	2.34246	2.17142	3.81297	3.88488
3.82534	3.92476	2.33762	2.16744	3.81237	3.87891
3.81385	3.92368	2.33283	2.1635	3.80342	3.85864
3.81297	3.91009	2.32809	2.1596	3.79525	3.84987
3.81237	3.90793	2.3234	2.15574	3.79382	3.84936
3.80342	3.8981	2.31875	2.15191	3.79342	3.84122
3.79525	3.89644	2.31416	2.14812	3.78826	3.82228
3.79382	3.89637	2.3096	2.14436	3.78356	3.79285
3.79342	3.89241	2.3051	2.14064	3.78124	3.76796
3.79258	3.8882	2.30063	2.13695	3.77394	3.7676
3.79046	3.88488	2.29622	2.13329	3.73801	3.76275
3.78826	3.87891	2.29184	2.12966	3.73246	3.76064
3.7845	3.85864	2.2875	2.12607	3.72786	3.75675
3.78356	3.84987	2.28321	2.1225	3.71727	3.74471
3.78124	3.84936	2.27896	2.11897	3.71038	3.73684
3.77394	3.84122	2.27474	2.11547	3.70732	3.73635
3.75843	3.82228	2.27056	2.11199	3.69766	3.73464
3.75793	3.79285	2.26643	2.10855	3.67548	3.7332
3.73801	3.77904	2.26233	2.10513	3.67036	3.72975
3.73246	3.76796	2.25826	2.10174	3.66969	3.71985
3.73107	3.7676	2.25423	2.09838	3.66363	3.7157
3.72786	3.76275	2.25024	2.09504	3.65816	3.71429
3.72574	3.76064	2.24628	2.09173	3.65795	3.69314
3.7204	3.75675	2.24236	2.08845	3.65727	3.68736
3.71727	3.74618	2.23847	2.08519	3.64808	3.67664
3.71038	3.74508	2.23461	2.08196	3.64622	3.67033
3.70732	3.74471	2.23079	2.07876	3.64404	3.66808
3.70014	3.73684	2.22699	2.07557	3.63488	3.66734
3.69993	3.73635	2.22323	2.07242	3.63457	3.66414
3.69888	3.73464	2.2195	2.06928	3.63271	3.657
3.69766	3.7332	2.2158	2.06617	3.60598	3.65666
3.67548	3.72975	2.21213	2.06308	3.59819	3.65226
3.67036	3.71985	2.20849	2.06002	3.59582	3.64974
3.66969	3.7157	2.20488	2.05698	3.59304	3.64903
3.66363	3.71429	2.20129	2.05396	3.57059	3.636
3.65816	3.69314	2.19774	2.05096	3.56267	3.63582
3.65795	3.68914	2.19421	2.04798	3.55281	3.63579
3.65727	3.68736	2.19071	2.04503	3.552	3.61176
3.6523	3.67664	2.18723	2.04209	3.54478	3.6115
3.64808	3.67033	2.18379	2.03918	3.54101	3.59177
3.64622	3.66808	2.18037	2.03628	3.50411	3.5913
3.64404	3.66734	2.17697	2.03341	3.48472	3.58991
3.63488	3.66414	2.1736	2.03055	3.48346	3.5773
3.63457	3.657	2.17025	2.02772	3.47831	3.56731
3.63271	3.65666	2.16693	2.0249	3.47108	3.56135
3.60598	3.65226	2.16364	2.0221	3.46266	3.55997
3.59819	3.65214	2.16036	2.01933	3.46008	3.55775
3.59671	3.64974	2.15711	2.01657	3.45891	3.53383
3.59582	3.64903	2.15389	2.01382	3.45354	3.53379
3.59304	3.636	2.15068	2.0111	3.45107	3.52639
3.57059	3.63582	2.1475	2.00839	3.43963	3.51702
3.56484	3.63579	2.14434	2.0057	3.41936	3.51558
3.56267	3.61176	2.14121	2.00303	3.40653	3.51235
3.55628	3.6115	2.13809	2.00038	3.40058	3.50256
3.55281	3.59177	2.135	1.99774	3.39424	3.50074
3.552	3.5913	2.13192	1.99512	3.39381	3.49508
3.54478	3.58991	2.12887	1.99251	3.39033	3.47731
3.54101	3.58396	2.12584	1.98992	3.38288	3.47046
3.52781	3.5773	2.12283	1.98735	3.37663	3.44986
3.50758	3.56731	2.11984	1.98479	3.3707	3.44278
3.50411	3.56655	2.11686	1.98225	3.3639	3.44277
3.48472	3.56265	2.11391	1.97973	3.35485	3.43623
3.48346	3.56135	2.11098	1.97721	3.35247	3.43486
3.48148	3.55997	2.10806	1.97472	3.35093	3.43117
3.47902	3.55775	2.10517	1.97224	3.33014	3.41835
3.47831	3.54825	2.10229	1.96977	3.31239	3.41305
3.47108	3.54244	2.09943	1.96732	3.30693	3.40714
3.46266	3.53773	2.09659	1.96488	3.30034	3.40709
3.46008	3.53383	2.09376	1.96246	3.28925	3.40391
3.45891	3.53379	2.09096	1.96005	3.28905	3.40194
3.45444	3.52639	2.08817	1.95765	3.27525	3.39271
3.45354	3.51702	2.0854	1.95527	3.26518	3.39248
3.45107	3.51558	2.08264	1.9529	3.25693	3.38651
3.45006	3.51235	2.07991	1.95054	3.25441	3.3843
3.4457	3.50256	2.07718	1.9482	3.25158	3.38143
3.43963	3.50074	2.07448	1.94587	3.24447	3.37346
3.43771	3.49508	2.07179	1.94356	3.23089	3.33744
3.42959	3.49406	2.06912	1.94125	3.22212	3.33509
3.42018	3.47731	2.06646	1.93896	3.21335	3.31709
3.41936	3.47256	2.06382	1.93668	3.20764	3.30892
3.41744	3.47046	2.06119	1.93442	3.20584	3.30645
3.41368	3.44986	2.05858	1.93216	3.20345	3.30475
3.40653	3.44278	2.05598	1.92992	3.20193	3.30289
3.40513	3.44277	2.0534	1.92769	3.20092	3.30198
3.40239	3.43706	2.05084	1.92547	3.20007	3.30072
3.40058	3.43623	2.04828	1.92327	3.19427	3.28484
3.39633	3.43486	2.04575	1.92107	3.17105	3.27749
3.39424	3.43117	2.04322	1.91889	3.16199	3.277
3.39381	3.42912	2.04071	1.91672	3.16051	3.27448
3.39356	3.4188	2.03822	1.91455	3.15676	3.26088
3.39033	3.41835	2.03573	1.9124	3.15125	3.25804
3.38965	3.41305	2.03327	1.91027	3.15108	3.25747
3.38464	3.40714	2.03081	1.90814	3.13964	3.24882
3.38288	3.40709	2.02837	1.90602	3.13771	3.24521
3.37663	3.40616	2.02594	1.90391	3.13343	3.24215
3.3722	3.40391	2.02353	1.90182	3.13113	3.239
3.37172	3.40194	2.02112	1.89973	3.1269	3.23712
3.3707	3.40016	2.01873	1.89766	3.12225	3.2301
3.36936	3.39525	2.01636	1.89559	3.11874	3.2151
3.3639	3.39271	2.01399	1.89354	3.10661	3.21439
3.35485	3.39248	2.01164	1.89149	3.1052	3.2111
3.35247	3.38651	2.0093	1.88946	3.10433	3.20514
3.3523	3.3843	2.00697	1.88743	3.10415	3.2008
3.35093	3.38143	2.00466	1.88541	3.1019	3.18606
3.35017	3.37346	2.00235	1.88341	3.10072	3.1814
3.33196	3.36824	2.00006	1.88141	3.08374	3.17973
3.33014	3.36137	1.99778	1.87943	3.07673	3.17816
3.31926	3.35341	1.99551	1.87745	3.07084	3.17358
3.31239	3.35047	1.99325	1.87548	3.05993	3.17268
3.30693	3.34663	1.99101	1.87352	3.0564	3.16384
3.30034	3.33744	1.98877	1.87157	3.05272	3.1622
3.28925	3.33603	1.98655	1.86963	3.05023	3.14844
3.28905	3.33509	1.98433	1.8677	3.04685	3.13507
3.28005	3.32816	1.98213	1.86577	3.04361	3.13161
3.27589	3.32544	1.97994	1.86386	3.03892	3.13032
3.27525	3.32106	1.97776	1.86195	0	0
3.26862	3.31709	1.97559	1.86006	0	0
3.26713	3.31377	1.97343	1.85817	0	0
3.26518	3.30892	1.97128	1.85629	0	0
3.26058	3.30645	1.96914	1.85442	0	0
3.25875	3.30475	1.96701	1.85255	0	0
3.25806	3.30289	1.96489	1.8507	0	0
3.25693	3.30198	1.96278	1.84885	0	0
3.25611	3.30072	1.96068	1.84701	0	0
3.25441	3.29132	1.95859	1.84518	0	0
3.25158	3.28484	1.95651	1.84336	0	0
3.24618	3.27749	1.95444	1.84154	0	0
3.24447	3.277	1.95238	1.83974	0	0
3.2433	3.27448	1.95032	1.83794	0	0
3.24194	3.27168	1.94828	1.83614	0	0
3.2416	3.26769	1.94625	1.83436	0	0
3.23951	3.26142	1.94422	1.83258	0	0
3.23304	3.26088	1.94221	1.83081	0	0
3.23089	3.25804	1.9402	1.82905	0	0
3.22851	3.25747	1.93821	1.8273	0	0
3.22684	3.25302	1.93622	1.82555	0	0
3.22336	3.24882	1.93424	1.82381	0	0
3.22212	3.24521	1.93227	1.82208	0	0
3.21968	3.24215	1.93031	1.82035	0	0
3.21722	3.239	1.92835	1.81863	0	0
3.21344	3.23712	1.92641	1.81692	0	0
3.21335	3.23094	1.92447	1.81522	0	0
3.21232	3.23045	1.92254	1.81352	0	0
3.20914	3.2301	1.92062	1.81183	0	0
3.20764	3.22729	1.91871	1.81014	0	0
3.20584	3.22257	1.91681	1.80847	0	0
3.20345	3.21807	1.91491	1.80679	0	0
3.20193	3.2151	1.91302	1.80513	0	0
3.20121	3.21439	1.91114	1.80347	0	0
3.20092	3.2111	1.90927	1.80182	0	0
3.20007	3.20514	1.90741	1.80018	0	0
3.19466	3.20127	1.90555	1.79854	0	0
3.19427	3.2008	1.9037	1.79691	0	0
3.19327	3.19755	1.90186	1.79528	0	0
3.19196	3.19746	1.90003	1.79366	0	0
3.19074	3.19589	1.8982	1.79205	0	0
3.18845	3.19412	1.89638	1.79044	0	0
3.18435	3.18606	1.89457	1.78884	0	0
3.18399	3.1814	1.89277	1.78724	0	0
3.18242	3.17973	1.89097	1.78566	0	0
3.17396	3.17816	1.88918	1.78407	0	0
3.17133	3.17358	1.8874	1.7825	0	0
3.17105	3.17268	1.88562	1.78092	0	0
3.16199	3.16384	1.88385	1.77936	0	0
3.16051	3.1622	1.88209	1.7778	0	0
3.15795	3.15599	1.88034	1.77625	0	0
3.15676	3.14844	1.87859	1.7747	0	0
3.15125	3.13886	1.87685	1.77316	0	0
3.15108	3.13507	1.87511	1.77162	0	0
3.15009	3.13161	1.87338	1.77009	0	0
3.14274	3.13032	1.87166	1.76856	0	0
3.13964	3.12956	1.86995	1.76704	0	0
3.13771	3.12282	1.86824	1.76553	0	0
3.13343	3.1215	1.86654	1.76402	0	0
3.13113	3.10893	1.86484	1.76251	0	0
3.1304	3.1059	1.86316	1.76102	0	0
3.13038	3.1026	1.86147	1.75952	0	0
3.1269	3.10085	1.8598	1.75803	0	0
3.12325	3.10037	1.85813	1.75655	0	0
3.12225	3.09896	1.85646	1.75507	0	0
3.11874	3.09048	1.85481	1.7536	0	0
3.11424	3.08711	1.85315	1.75213	0	0
3.11306	3.08537	1.85151	1.75067	0	0
3.11005	3.08441	1.84987	1.74922	0	0
3.1093	3.08399	1.84824	1.74776	0	0
3.10661	3.08309	1.84661	1.74632	0	0
3.10623	3.08198	1.84499	1.74487	0	0
3.1052	3.07562	1.84337	1.74344	0	0
3.10433	3.07258	1.84176	1.742	0	0
3.10415	3.07234	1.84016	1.74058	0	0
3.10392	3.07138	1.83856	1.73915	0	0
3.10349	3.07101	1.83697	1.73774	0	0
3.10286	3.06896	1.83538	1.73632	0	0
3.1019	3.0636	1.8338	1.73492	0	0
3.10162	3.06074	1.83222	1.73351	0	0
3.10072	3.06045	1.83065	1.73211	0	0
3.09977	3.06021	1.82909	1.73072	0	0
3.09697	3.0602	1.82753	1.72933	0	0
3.09432	3.05729	1.82598	1.72794	0	0
3.08829	3.05639	1.82443	1.72656	0	0
3.08695	3.0529	1.82289	1.72519	0	0
3.08631	3.05078	1.82135	1.72381	0	0
3.08535	3.04921	1.81981	1.72245	0	0
3.08374	3.04679	1.81829	1.72108	0	0
3.08275	3.04555	1.81677	1.71973	0	0
3.08169	3.04256	1.81525	1.71837	0	0
3.07678	3.04157	1.81374	1.71702	0	0
3.07673	3.04068	1.81223	1.71568	0	0
3.07084	3.038	1.81073	1.71433	0	0
3.07041	3.03378	1.80923	1.713	0	0
3.06947	3.02746	1.80774	1.71166	0	0
3.06684	3.02744	1.80625	1.71034	0	0
3.0641	3.02706	1.80477	1.70901	0	0
3.06313	3.02685	1.80329	1.70769	0	0
3.05993	3.0237	1.80182	1.70638	0	0
3.05963	3.02365	1.80036	1.70506	0	0
3.05869	3.02013	1.79889	1.70376	0	0
3.05849	3.01763	1.79744	1.70245	0	0
3.0564	3.01257	1.79598	1.70115	0	0
3.05482	3.01196	1.79453	1.69986	0	0
3.05272	2.9991	1.79309	1.69856	0	0
3.05023	2.99902	1.79165	1.69728	0	0
3.04685	2.99558	1.79022	1.69599	0	0
3.04578	2.99131	1.78879	1.69471	0	0
3.04361	2.98788	1.78736	1.69343	0	0
3.03988	2.98751	1.78594	1.69216	0	0
3.03892	2.98506	1.78453	1.69089	0	0
3.03158	2.98478	1.78312	1.68963	0	0
3.02937	2.98376	1.78171	1.68837	0	0
3.02451	2.98211	1.78031	1.68711	0	0
3.02096	2.97665	1.77891	1.68586	0	0
3.02051	2.97655	1.77751	1.68461	0	0
3.0177	2.97479	1.77612	1.68336	0	0
3.01632	2.9743	1.77474	1.68212	0	0
3.01622	2.97195	1.77336	1.68088	0	0
3.01587	2.97168	1.77198	1.67964	0	0
3.01335	2.97124	1.77061	1.67841	0	0
3.00846	2.96401	1.76924	1.67718	0	0
3.00549	2.96163	1.76788	1.67596	0	0
3.00256	2.95499	1.76652	1.67474	0	0
3.00196	2.9529	1.76516	1.67352	0	0
3.00055	2.95275	1.76381	1.67231	0	0
2.99847	2.9513	1.76246	1.6711	0	0
2.99267	2.94949	1.76112	1.66989	0	0
2.98984	2.94947	1.75978	1.66868	0	0
2.98605	2.94596	1.75844	1.66748	0	0
2.98508	2.93942	1.75711	1.66629	0	0
2.98472	2.93739	1.75578	1.66509	0	0
2.98447	2.93105	1.75446	1.6639	0	0
2.98359	2.91875	1.75314	1.66272	0	0
2.97872	2.91807	1.75182	1.66153	0	0
2.97859	2.91687	1.75051	1.66035	0	0
2.97835	2.9142	1.7492	1.65918	0	0
2.97824	2.91363	1.7479	1.658	0	0
2.97812	2.91294	1.7466	1.65683	0	0
2.97755	2.91247	1.7453	1.65567	0	0
2.97581	2.90986	1.74401	1.6545	0	0
2.96823	2.90344	1.74272	1.65334	0	0
2.96033	2.8994	1.74143	1.65218	0	0
2.95884	2.89905	1.74015	1.65103	0	0
2.95613	2.89874	1.73887	1.64988	0	0
2.95452	2.8956	1.7376	1.64873	0	0
2.95332	2.89352	1.73633	1.64758	0	0
2.95235	2.89321	1.73506	1.64644	0	0
2.95158	2.89267	1.7338	1.6453	0	0
2.95041	2.89062	1.73254	1.64417	0	0
2.94849	2.89011	1.73128	1.64304	0	0
2.94267	2.88393	1.73003	1.64191	0	0
2.93751	2.88135	1.72878	1.64078	0	0
2.9368	2.88029	1.72753	1.63966	0	0
2.93577	2.8775	1.72629	1.63853	0	0
2.93381	2.87734	1.72505	1.63742	0	0
2.93228	2.87336	1.72381	1.6363	0	0
2.93172	2.87052	1.72258	1.63519	0	0
2.93147	2.86878	1.72135	1.63408	0	0
2.92575	2.8673	1.72013	1.63297	0	0
2.92459	2.86205	1.71891	1.63187	0	0
2.92175	2.86144	1.71769	1.63077	0	0
2.91858	2.86096	1.71647	1.62967	0	0
2.91176	2.85925	1.71526	1.62858	0	0
2.91096	2.84984	1.71405	1.62749	0	0
2.91021	2.84407	1.71284	1.6264	0	0
2.90971	2.84371	1.71164	1.62531	0	0
2.90656	2.84337	1.71044	1.62423	0	0
2.90298	2.84144	1.70925	1.62315	0	0
2.90052	2.84127	1.70805	1.62207	0	0
2.89945	2.84112	1.70686	1.62099	0	0
2.89746	2.84103	1.70568	1.61992	0	0
2.88901	2.8402	1.7045	1.61885	0	0
2.88842	2.83627	1.70331	1.61779	0	0
2.88577	2.83602	1.70214	1.61672	0	0
2.88488	2.83491	1.70096	1.61566	0	0
2.88193	2.82985	1.69979	1.6146	0	0
2.87952	2.82901	1.69863	1.61354	0	0
2.87908	2.82897	1.69746	1.61249	0	0
2.87662	2.82781	1.6963	1.61144	0	0
2.87487	2.82524	1.69514	1.61039	0	0
2.87415	2.82228	1.69398	1.60934	0	0
2.87306	2.81991	1.69283	1.6083	0	0
2.87283	2.81879	1.69168	1.60726	0	0
2.87217	2.81792	1.69054	1.60622	0	0
2.8689	2.81592	1.68939	1.60519	0	0
2.8679	2.81037	1.68825	1.60415	0	0
2.86534	2.80999	1.68711	1.60312	0	0
2.85558	2.80972	1.68598	1.60209	0	0
2.85416	2.80584	1.68485	1.60107	0	0
2.8507	2.80494	1.68372	1.60005	0	0
2.84886	2.80082	1.68259	1.59902	0	0
2.84729	2.80057	1.68147	1.59801	0	0
2.84708	2.79878	1.68035	1.59699	0	0
2.84672	2.79833	1.67923	1.59598	0	0
2.84642	2.79549	1.67811	1.59497	0	0
2.84358	2.79386	1.677	1.59396	0	0
2.83654	2.79341	1.67589	1.59295	0	0
2.83411	2.79221	1.67478	1.59195	0	0
2.83054	2.78821	1.67368	1.59095	0	0
2.8302	2.78648	1.67258	1.58995	0	0
2.82688	2.78421	1.67148	1.58895	0	0
2.81957	2.78113	1.67038	1.58796	0	0
2.81894	2.78081	1.66929	1.58696	0	0
2.81815	2.77879	1.6682	1.58597	0	0
2.80959	2.77757	1.66711	1.58499	0	0
2.80727	2.77364	1.66603	1.584	0	0
2.80609	2.77302	1.66495	1.58302	0	0
2.80455	2.77148	1.66387	1.58204	0	0
2.79559	2.7684	1.66279	1.58106	0	0
2.79173	2.76455	1.66171	1.58008	0	0
2.79153	2.76067	1.66064	1.57911	0	0
2.78816	2.75793	1.65957	1.57814	0	0
2.7863	2.75763	1.6585	1.57717	0	0
2.78094	2.75691	1.65744	1.5762	0	0
2.7732	2.75655	1.65638	1.57524	0	0
2.77281	2.7564	1.65532	1.57427	0	0
2.77251	2.75338	1.65426	1.57331	0	0
2.77182	2.75174	1.65321	1.57235	0	0
2.77029	2.75039	1.65216	1.5714	0	0
2.76983	2.74936	1.65111	1.57044	0	0
2.769	2.74776	1.65006	1.56949	0	0
2.76593	2.74413	1.64901	1.56854	0	0
2.76555	2.74281	1.64797	1.56759	0	0
2.76189	2.74275	1.64693	1.56665	0	0
2.76178	2.73989	1.6459	1.56571	0	0
2.75608	2.73958	1.64486	1.56476	0	0
2.75364	2.73909	1.64383	1.56382	0	0
2.75323	2.7389	1.6428	1.56289	0	0
2.75099	2.7375	1.64177	1.56195	0	0
2.75014	2.73718	1.64075	1.56102	0	0
2.74886	2.7367	1.63972	1.56009	0	0
2.74693	2.73647	1.6387	1.55916	0	0
2.74296	2.72978	1.63768	1.55823	0	0
2.74162	2.72763	1.63667	1.55731	0	0
2.73967	2.72457	1.63565	1.55638	0	0
2.73931	2.72383	1.63464	1.55546	0	0
2.73781	2.71619	1.63363	1.55454	0	0
2.73579	2.71601	1.63263	1.55363	0	0
2.73474	2.71596	1.63162	1.55271	0	0
2.73353	2.71313	1.63062	1.5518	0	0
2.73315	2.71257	1.62962	1.55089	0	0
2.73152	2.70616	1.62862	1.54998	0	0
2.72807	2.69491	1.62763	1.54907	0	0
2.72311	2.68934	1.62663	1.54817	0	0
2.72057	2.68908	1.62564	1.54726	0	0
2.71881	2.68677	1.62465	1.54636	0	0
2.71797	2.68646	1.62367	1.54546	0	0
2.71557	2.6864	1.62268	1.54456	0	0
2.71504	2.68405	1.6217	1.54367	0	0
2.71406	2.68311	1.62072	1.54278	0	0
2.71047	2.68237	1.61974	1.54188	0	0
2.70817	2.68141	1.61877	1.54099	0	0
2.70681	2.68138	1.61779	1.54011	0	0
2.7066	2.67565	1.61682	1.53922	0	0
2.70496	2.67447	1.61585	1.53833	0	0
2.70448	2.66797	1.61489	1.53745	0	0
2.70231	2.66523	1.61392	1.53657	0	0
2.69958	2.66288	1.61296	1.53569	0	0
2.69949	2.65978	1.612	1.53481	0	0
2.69619	2.65898	1.61104	1.53394	0	0
2.69202	2.65861	1.61008	1.53307	0	0
2.69137	2.65813	1.60913	1.53219	0	0
2.69014	2.65768	1.60817	1.53132	0	0
2.68922	2.65479	1.60722	1.53046	0	0
2.68813	2.65389	1.60627	1.52959	0	0
2.68696	2.64748	1.60533	1.52873	0	0
2.68529	2.64675	1.60438	1.52786	0	0
2.6844	2.64593	1.60344	1.527	0	0
2.68342	2.64574	1.6025	1.52614	0	0
2.68325	2.64304	1.60156	1.52528	0	0
2.6792	2.64229	1.60062	1.52443	0	0
2.67799	2.64223	1.59969	1.52357	0	0
2.67748	2.64194	1.59876	1.52272	0	0
2.67705	2.64055	1.59782	1.52187	0	0
2.67574	2.64042	1.5969	1.52102	0	0
2.67468	2.64021	1.59597	1.52017	0	0
2.66811	2.63551	1.59504	1.51933	0	0
2.66766	2.63512	1.59412	1.51848	0	0
2.66695	2.63487	1.5932	1.51764	0	0
2.66664	2.62956	1.59228	1.5168	0	0
2.66455	2.62859	1.59136	1.51596	0	0
2.66393	2.62582	1.59045	1.51513	0	0
2.66168	2.62451	1.58953	1.51429	0	0
2.65987	2.6197	1.58862	1.51346	0	0
2.65901	2.61233	1.58771	1.51262	0	0
2.65575	2.61038	1.5868	1.51179	0	0
2.6519	2.60831	1.5859	1.51096	0	0
2.6505	2.60819	1.58499	1.51014	0	0
2.64946	2.60576	1.58409	1.50931	0	0
2.64215	2.60536	1.58319	1.50849	0	0
2.64024	2.60487	1.58229	1.50766	0	0
2.63896	2.6043	1.58139	1.50684	0	0
2.63659	2.6008	1.5805	1.50602	0	0
2.63559	2.60028	1.57961	1.5052	0	0
2.63513	2.60018	1.57871	1.50439	0	0
2.63487	2.60011	1.57782	1.50357	0	0
2.63475	2.59971	1.57694	1.50276	0	0
2.6318	2.59847	1.57605	1.50195	0	0
2.63036	2.59797	1.57517	1.50114	0	0
2.62988	2.59577	1.57428	1.50033	0	0
2.6284	2.59412	1.5734	1.49952	0	0
2.62704	2.59272	1.57252	1.49872	0	0
2.62517	2.59196	1.57164	1.49791	0	0
2.62179	2.58919	1.57077	1.49711	0	0
2.62177	2.58843	1.56989	1.49631	0	0
2.62153	2.5884	1.56902	1.49551	0	0
2.62009	2.58756	1.56815	1.49471	0	0
2.61985	2.58531	1.56728	1.49391	0	0
2.61581	2.58487	1.56642	1.49312	0	0
2.6151	2.58373	1.56555	1.49233	0	0
2.61435	2.57894	1.56469	1.49153	0	0
2.61288	2.57854	1.56382	1.49074	0	0
2.61132	2.57704	1.56296	1.48995	0	0
2.61122	2.57451	1.5621	1.48917	0	0
2.60953	2.57421	1.56125	1.48838	0	0
2.60931	2.57395	1.56039	1.4876	0	0
2.60881	2.57226	1.55954	1.48681	0	0
2.60743	2.57116	1.55869	1.48603	0	0
2.60677	2.57065	1.55783	1.48525	0	0
2.60597	2.57062	1.55699	1.48447	0	0
2.60458	2.57044	1.55614	1.48369	0	0
2.60439	2.56842	1.55529	1.48292	0	0
2.60304	2.56415	1.55445	1.48214	0	0
2.60159	2.56046	1.55361	1.48137	0	0
2.60054	2.55929	1.55277	1.4806	0	0
2.60022	2.55887	1.55193	1.47983	0	0
2.59981	2.55724	1.55109	1.47906	0	0
2.59887	2.55714	1.55025	1.47829	0	0
2.59714	2.55714	1.54942	1.47752	0	0
2.59704	2.5568	1.54858	1.47676	0	0
2.59456	2.55602	1.54775	1.47599	0	0
2.59451	2.55571	1.54692	1.47523	0	0
2.593	2.55455	1.54609	1.47447	0	0
2.59169	2.55403	1.54527	1.47371	0	0
2.59149	2.55168	1.54444	1.47295	0	0
2.59134	2.54977	1.54362	1.4722	0	0
2.59094	2.54862	1.5428	1.47144	0	0
2.59046	2.5485	1.54197	1.47069	0	0
2.58635	2.54836	1.54116	1.46994	0	0
2.58609	2.54741	1.54034	1.46918	0	0
2.58511	2.54299	1.53952	1.46843	0	0
2.58328	2.54115	1.53871	1.46768	0	0
2.583	2.5408	1.53789	1.46694	0	0
2.58146	2.54062	1.53708	1.46619	0	0
2.57963	2.53937	1.53627	1.46545	0	0
2.57918	2.53685	1.53546	1.4647	0	0
2.57741	2.53349	1.53466	1.46396	0	0
2.57683	2.53207	1.53385	1.46322	0	0
2.57617	2.53011	1.53304	1.46248	0	0
2.57483	2.52992	1.53224	1.46174	0	0
2.57478	2.52966	1.53144	1.461	0	0
2.57354	2.52851	1.53064	1.46027	0	0
2.57171	2.52437	1.52984	1.45953	0	0
2.57041	2.52295	1.52904	1.4588	0	0
2.57001	2.51843	1.52825	1.45807	0	0
2.56914	2.51826	1.52745	1.45734	0	0
2.56856	2.51256	1.52666	1.45661	0	0
2.56582	2.51197	1.52587	1.45588	0	0
2.56548	2.51146	1.52508	1.45515	0	0
2.56392	2.51002	1.52429	1.45443	0	0
2.56383	2.50734	1.5235	1.4537	0	0
2.56379	2.50662	1.52272	1.45298	0	0
2.56301	2.50645	1.52193	1.45226	0	0
2.56288	2.50495	1.52115	1.45154	0	0
2.56219	2.50418	1.52037	1.45082	0	0
2.56199	2.50379	1.51959	1.4501	0	0
2.56092	2.50354	1.51881	1.44938	0	0
2.56075	2.50017	1.51803	1.44867	0	0
2.5587	2.49835	1.51726	1.44795	0	0
2.55804	2.49812	1.51648	1.44724	0	0
2.55681	2.49724	1.51571	1.44652	0	0
2.55633	2.49171	1.51493	1.44581	0	0
2.55512	2.49062	1.51416	1.4451	0	0
2.55471	2.48868	1.51339	1.44439	0	0
2.55398	2.48863	1.51263	1.44369	0	0
2.55371	2.48753	1.51186	1.44298	0	0
2.5533	2.48294	1.51109	1.44228	0	0
2.55314	2.48208	1.51033	1.44157	0	0
2.55194	2.4816	1.50957	1.44087	0	0
2.55182	2.48098	1.5088	1.44017	0	0
2.55053	2.48041	1.50804	1.43947	0	0
2.55016	2.47734	1.50729	1.43877	0	0
2.54997	2.47534	1.50653	1.43807	0	0
2.54878	2.47426	1.50577	1.43737	0	0
2.54357	2.47404	1.50502	1.43667	0	0
2.54335	2.47298	1.50426	1.43598	0	0
2.54323	2.47167	1.50351	1.43529	0	0
2.54261	2.47055	1.50276	1.43459	0	0
2.54154	2.46933	1.50201	1.4339	0	0
2.54058	2.46926	1.50126	1.43321	0	0
2.53904	2.4649	1.50051	1.43252	0	0
2.53659	2.46398	1.49977	1.43183	0	0
2.53219	2.46282	1.49902	1.43115	0	0
2.53167	2.46214	1.49828	1.43046	0	0
2.52956	2.46204	1.49753	1.42978	0	0
2.52897	2.46148	1.49679	1.42909	0	0
2.52805	2.46068	1.49605	1.42841	0	0
2.52668	2.46008	1.49531	1.42773	0	0
2.52241	2.4599	1.49458	1.42705	0	0
2.52146	2.45708	1.49384	1.42637	0	0
2.51875	2.45494	1.49311	1.42569	0	0
2.51833	2.45342	1.49237	1.42501	0	0
2.51759	2.45128	1.49164	1.42434	0	0
2.51174	2.44553	1.49091	1.42366	0	0
2.51014	2.44514	1.49018	1.42299	0	0
2.50858	2.44468	1.48945	1.42231	0	0
2.508	2.44143	1.48872	1.42164	0	0
2.50686	2.44119	1.48799	1.42097	0	0
2.50667	2.44115	1.48727	1.4203	0	0
2.50664	2.4391	1.48654	1.41963	0	0
2.5061	2.43827	1.48582	1.41897	0	0
2.50435	2.43669	1.4851	1.4183	0	0
2.50416	2.4353	1.48438	1.41763	0	0
2.50231	2.43514	1.48366	1.41697	0	0
2.50159	2.43414	1.48294	1.4163	0	0
2.49967	2.43374	1.48222	1.41564	0	0
2.49867	2.43195	1.48151	1.41498	0	0
2.49828	2.43185	1.48079	1.41432	0	0
2.49641	2.42938	1.48008	1.41366	0	0
2.49533	2.42829	1.47936	1.413	0	0
2.49264	2.42613	1.47865	1.41235	0	0
2.49261	2.425	1.47794	1.41169	0	0
2.49095	2.42471	1.47723	1.41103	0	0
2.49057	2.42337	1.47653	1.41038	0	0
2.48976	2.42307	1.47582	1.40973	0	0
2.48892	2.41898	1.47511	1.40907	0	0
2.48563	2.41846	1.47441	1.40842	0	0
2.48547	2.41781	1.4737	1.40777	0	0
2.48212	2.41471	1.473	1.40712	0	0
2.47436	2.41339	1.4723	1.40647	0	0
2.47355	2.41144	1.4716	1.40583	0	0
2.47209	2.41142	1.4709	1.40518	0	0
2.47163	2.40945	1.4702	1.40454	0	0
2.47092	2.40929	1.46951	1.40389	0	0
2.47081	2.40633	1.46881	1.40325	0	0
2.46943	2.40565	1.46812	1.40261	0	0
2.46611	2.40439	1.46742	1.40196	0	0
2.46435	2.40332	1.46673	1.40132	0	0
2.46432	2.40263	1.46604	1.40068	0	0
2.46345	2.40148	1.46535	1.40004	0	0
2.46327	2.39925	1.46466	1.39941	0	0
2.462	2.39851	1.46397	1.39877	0	0
2.46169	2.39504	1.46328	1.39813	0	0
2.45905	2.39311	1.4626	1.3975	0	0
2.45891	2.39137	1.46191	1.39687	0	0
2.45711	2.39131	1.46123	1.39623	0	0
2.45566	2.39066	1.46054	1.3956	0	0
2.45561	2.38991	1.45986	1.39497	0	0
2.45375	2.38919	1.45918	1.39434	0	0
2.45062	2.38453	1.4585	1.39371	0	0
2.45032	2.38452	1.45782	1.39308	0	0
2.44944	2.38325	1.45714	1.39246	0	0
2.44925	2.38025	1.45647	1.39183	0	0
2.44847	2.37896	1.45579	1.3912	0	0
2.44626	2.37859	1.45512	1.39058	0	0
2.44382	2.37855	1.45444	1.38996	0	0
2.44335	2.37816	1.45377	1.38933	0	0
2.44317	2.37811	1.4531	1.38871	0	0
2.44262	2.375	1.45243	1.38809	0	0
2.4423	2.37317	1.45176	1.38747	0	0
2.4416	2.3684	1.45109	1.38685	0	0
2.43997	2.36835	1.45042	1.38623	0	0
2.43953	2.36683	1.44976	1.38562	0	0
2.43906	2.36676	1.44909	1.385	0	0
2.43771	2.36631	1.44843	1.38438	0	0
2.43648	2.36522	1.44776	1.38377	0	0
2.43176	2.36412	1.4471	1.38315	0	0
2.43036	2.3634	1.44644	1.38254	0	0
2.42912	2.36061	1.44578	1.38193	0	0
2.42894	2.36019	1.44512	1.38132	0	0
2.42894	2.35946	1.44446	1.38071	0	0
2.42884	2.35856	1.4438	1.3801	0	0
2.42812	2.35811	1.44314	1.37949	0	0
2.42645	2.35787	1.44249	1.37888	0	0
2.42541	2.35563	1.44183	1.37828	0	0
2.4234	2.35556	1.44118	1.37767	0	0
2.42331	2.35511	1.44053	1.37707	0	0
2.42197	2.35417	1.43988	1.37646	0	0
2.42181	2.3536	1.43922	1.37586	0	0
2.42151	2.35339	1.43857	1.37526	0	0
2.42046	2.35218	1.43793	1.37465	0	0
2.42004	2.35182	1.43728	1.37405	0	0
2.41691	2.3514	1.43663	1.37345	0	0
2.41555	2.35011	1.43598	1.37285	0	0
2.41547	2.34969	1.43534	1.37226	0	0
2.41447	2.34959	1.4347	1.37166	0	0
2.41383	2.34838	1.43405	1.37106	0	0
2.41363	2.34822	1.43341	1.37047	0	0
2.41176	2.34531	1.43277	1.36987	0	0
2.41096	2.34529	1.43213	1.36928	0	0
2.41066	2.34495	1.43149	1.36868	0	0
2.40977	2.3448	1.43085	1.36809	0	0
2.40772	2.34337	1.43021	1.3675	0	0
2.4072	2.34284	1.42957	1.36691	0	0
2.40654	2.34186	1.42894	1.36632	0	0
2.40521	2.34143	1.4283	1.36573	0	0
2.40059	2.3395	1.42767	1.36514	0	0
2.39996	2.33885	1.42704	1.36455	0	0
2.39987	2.33884	1.4264	1.36397	0	0
2.39973	2.33849	1.42577	1.36338	0	0
2.39888	2.33667	1.42514	1.3628	0	0
2.39674	2.33608	1.42451	1.36221	0	0
2.39452	2.33601	1.42388	1.36163	0	0
2.39331	2.33576	1.42326	1.36105	0	0
2.39329	2.33535	1.42263	1.36046	0	0
2.38999	2.33407	1.422	1.35988	0	0
2.38942	2.33005	1.42138	1.3593	0	0
2.38831	2.32965	1.42075	1.35872	0	0
2.38831	2.32823	1.42013	1.35814	0	0
2.38808	2.32337	1.41951	1.35757	0	0
2.38801	2.32312	1.41889	1.35699	0	0
2.38617	2.32306	1.41826	1.35641	0	0
2.38544	2.32296	1.41764	1.35584	0	0
2.38527	2.32292	1.41703	1.35526	0	0
2.38496	2.32281	1.41641	1.35469	0	0
2.38264	2.31875	1.41579	1.35412	0	0
2.38189	2.31812	1.41517	1.35354	0	0
2.38136	2.31751	1.41456	1.35297	0	0
2.37731	2.31629	1.41394	1.3524	0	0
2.37675	2.31489	1.41333	1.35183	0	0
2.37646	2.31408	1.41272	1.35126	0	0
2.37433	2.3138	1.4121	1.35069	0	0
2.37302	2.30919	1.41149	1.35012	0	0
2.3719	2.30905	1.41088	1.34956	0	0
2.37136	2.30711	1.41027	1.34899	0	0
2.37023	2.30708	1.40966	1.34843	0	0
2.3692	2.30335	1.40906	1.34786	0	0
2.36699	2.30314	1.40845	1.3473	0	0
2.36662	2.30294	1.40784	1.34673	0	0
2.36507	2.30036	1.40724	1.34617	0	0
2.3644	2.30031	1.40663	1.34561	0	0
2.36336	2.3002	1.40603	1.34505	0	0
2.36086	2.2986	1.40542	1.34449	0	0
2.36068	2.29646	1.40482	1.34393	0	0
2.35925	2.29638	1.40422	1.34337	0	0
2.35787	2.29625	1.40362	1.34281	0	0
2.35773	2.29569	1.40302	1.34225	0	0
2.35739	2.29526	1.40242	1.34169	0	0
2.35623	2.29521	1.40182	1.34114	0	0
2.35271	2.29465	1.40123	1.34058	0	0
2.35252	2.29365	1.40063	1.34003	0	0
2.35237	2.29315	1.40003	1.33948	0	0
2.35136	2.29213	1.39944	1.33892	0	0
2.35132	2.29118	1.39884	1.33837	0	0
2.35126	2.29102	1.39825	1.33782	0	0
2.35046	2.28996	1.39766	1.33727	0	0
2.35039	2.28698	1.39707	1.33672	0	0
2.34923	2.28651	1.39648	1.33617	0	0
2.34786	2.28486	1.39589	1.33562	0	0
2.34626	2.28364	1.3953	1.33507	0	0
2.34446	2.28028	1.39471	1.33452	0	0
2.34279	2.27944	1.39412	1.33398	0	0
2.34135	2.27854	1.39353	1.33343	0	0
2.34032	2.27691	1.39295	1.33288	0	0
2.33598	2.27686	1.39236	1.33234	0	0
2.33587	2.2764	1.39178	1.3318	0	0
2.33474	2.27538	1.39119	1.33125	0	0
2.33453	2.27496	1.39061	1.33071	0	0
2.33414	2.27458	1.39003	1.33017	0	0
2.33413	2.27328	1.38944	1.32963	0	0
2.33348	2.27304	1.38886	1.32909	0	0
2.33315	2.27301	1.38828	1.32855	0	0
2.32808	2.27265	1.3877	1.32801	0	0
2.32544	2.27035	1.38713	1.32747	0	0
2.32537	2.2696	1.38655	1.32693	0	0
2.32515	2.26941	1.38597	1.32639	0	0
2.32498	2.26734	1.38539	1.32586	0	0
2.32476	2.26601	1.38482	1.32532	0	0
2.32458	2.26581	1.38424	1.32479	0	0
2.32302	2.26477	1.38367	1.32425	0	0
2.32286	2.26462	1.3831	1.32372	0	0
2.32281	2.26343	1.38252	1.32318	0	0
2.32151	2.25931	1.38195	1.32265	0	0
2.32117	2.25844	1.38138	1.32212	0	0
2.32065	2.25526	1.38081	1.32159	0	0
2.32007	2.25491	1.38024	1.32106	0	0
2.31992	2.25427	1.37967	1.32053	0	0
2.31933	2.25408	1.3791	1.32	0	0
2.31923	2.25358	1.37854	1.31947	0	0
2.31634	2.25325	1.37797	1.31894	0	0
2.31387	2.25209	1.3774	1.31842	0	0
2.31301	2.25138	1.37684	1.31789	0	0
2.31248	2.25113	1.37627	1.31736	0	0
2.31241	2.24974	1.37571	1.31684	0	0
2.31096	2.24951	1.37515	1.31631	0	0
2.30991	2.24887	1.37458	1.31579	0	0
2.30986	2.24783	1.37402	1.31527	0	0
2.30962	2.24769	1.37346	1.31474	0	0
2.30848	2.24642	1.3729	1.31422	0	0
2.30763	2.24496	1.37234	1.3137	0	0
2.30592	2.24381	1.37178	1.31318	0	0
2.30453	2.2414	1.37122	1.31266	0	0
2.30367	2.24112	1.37067	1.31214	0	0
2.30125	2.24017	1.37011	1.31162	0	0
2.30038	2.23908	1.36955	1.3111	0	0
2.29872	2.23774	1.369	1.31059	0	0
2.29818	2.23705	1.36844	1.31007	0	0
2.297	2.2355	1.36789	1.30955	0	0
2.29594	2.23423	1.36734	1.30904	0	0
2.29536	2.23355	1.36678	1.30852	0	0
2.29493	2.23341	1.36623	1.30801	0	0
2.29348	2.23205	1.36568	1.30749	0	0
2.2923	2.22805	1.36513	1.30698	0	0
2.29225	2.22704	1.36458	1.30647	0	0
2.29172	2.22655	1.36403	1.30596	0	0
2.29125	2.22578	1.36348	1.30544	0	0
2.29124	2.22364	1.36294	1.30493	0	0
2.29121	2.22221	1.36239	1.30442	0	0
2.28939	2.22196	1.36184	1.30391	0	0
2.28929	2.22195	1.3613	1.3034	0	0
2.28778	2.2206	1.36075	1.3029	0	0
2.28528	2.22	1.36021	1.30239	0	0
2.28526	2.21013	1.35966	1.30188	0	0
2.2847	2.20985	1.35912	1.30137	0	0
2.28337	2.20915	1.35858	1.30087	0	0
2.28283	2.20909	1.35804	1.30036	0	0
2.28259	2.20871	1.35749	1.29986	0	0
2.28151	2.20828	1.35695	1.29935	0	0
2.27961	2.20781	1.35641	1.29885	0	0
2.27848	2.20721	1.35587	1.29835	0	0
2.27848	2.20543	1.35534	1.29785	0	0
2.27797	2.20485	1.3548	1.29734	0	0
2.27699	2.20293	1.35426	1.29684	0	0
2.27694	2.20162	1.35372	1.29634	0	0
2.27687	2.20138	1.35319	1.29584	0	0
2.27665	2.20081	1.35265	1.29534	0	0
2.27657	2.2008	1.35212	1.29484	0	0
2.27656	2.19854	1.35159	1.29435	0	0
2.27631	2.19723	1.35105	1.29385	0	0
2.27394	2.19645	1.35052	1.29335	0	0
2.27374	2.19481	1.34999	1.29285	0	0
2.27348	2.19219	1.34946	1.29236	0	0
2.2732	2.18895	1.34892	1.29186	0	0
2.273	2.18857	1.34839	1.29137	0	0
2.27242	2.18803	1.34787	1.29087	0	0
2.27237	2.18764	1.34734	1.29038	0	0
2.27076	2.18695	1.34681	1.28989	0	0
2.26927	2.18658	1.34628	1.2894	0	0
2.26853	2.18635	1.34575	1.2889	0	0
2.26686	2.18568	1.34523	1.28841	0	0
2.26656	2.18518	1.3447	1.28792	0	0
2.26634	2.18492	1.34418	1.28743	0	0
2.26627	2.18403	1.34365	1.28694	0	0
2.26597	2.18384	1.34313	1.28645	0	0
2.2659	2.1836	1.34261	1.28596	0	0
2.26412	2.18269	1.34208	1.28548	0	0
2.26339	2.18087	1.34156	1.28499	0	0
2.26289	2.18087	1.34104	1.2845	0	0
2.26236	2.18009	1.34052	1.28402	0	0
2.26013	2.18002	1.34	1.28353	0	0
2.25995	2.17913	1.33948	1.28304	0	0
2.25786	2.17773	1.33896	1.28256	0	0
2.25762	2.17746	1.33844	1.28208	0	0
2.25574	2.17662	1.33792	1.28159	0	0
2.25556	2.17603	1.33741	1.28111	0	0
2.25517	2.176	1.33689	1.28063	0	0
2.25516	2.17575	1.33638	1.28014	0	0
2.25502	2.17566	1.33586	1.27966	0	0
2.25442	2.17528	1.33535	1.27918	0	0
2.25249	2.17274	1.33483	1.2787	0	0
2.25247	2.17205	1.33432	1.27822	0	0
2.25234	2.17075	1.3338	1.27774	0	0
2.25155	2.16801	1.33329	1.27726	0	0
2.25142	2.16706	1.33278	1.27679	0	0
2.24955	2.16631	1.33227	1.27631	0	0
2.2494	2.1627	1.33176	1.27583	0	0
2.24893	2.16045	1.33125	1.27536	0	0
2.24744	2.16005	1.33074	1.27488	0	0
2.24718	2.15789	1.33023	1.2744	0	0
2.24385	2.1574	1.32972	1.27393	0	0
2.24066	2.15601	1.32922	1.27345	0	0
2.23979	2.1542	1.32871	1.27298	0	0
2.23966	2.15379	1.3282	1.27251	0	0
2.23915	2.15315	1.3277	1.27203	0	0
2.23802	2.15236	1.32719	1.27156	0	0
2.23743	2.15091	1.32669	1.27109	0	0
2.23725	2.15088	1.32618	1.27062	0	0
2.23655	2.15027	1.32568	1.27015	0	0
2.23527	2.14995	1.32518	1.26968	0	0
2.23472	2.14831	1.32467	1.26921	0	0
2.23318	2.14674	1.32417	1.26874	0	0
2.23299	2.14568	1.32367	1.26827	0	0
2.23296	2.14511	1.32317	1.2678	0	0
2.23057	2.14204	1.32267	1.26734	0	0
2.22953	2.14189	1.32217	1.26687	0	0
2.22929	2.13879	1.32167	1.2664	0	0
2.2291	2.13696	1.32117	1.26594	0	0
2.2271	2.13647	1.32067	1.26547	0	0
2.22659	2.13555	1.32018	1.265	0	0
2.225	2.13486	1.31968	1.26454	0	0
2.22365	2.13463	1.31918	1.26408	0	0
2.22359	2.13417	1.31869	1.26361	0	0
2.22016	2.13389	1.31819	1.26315	0	0
2.21978	2.1332	1.3177	1.26269	0	0
2.21926	2.13253	1.31721	1.26222	0	0
2.21881	2.1311	1.31671	1.26176	0	0
2.21778	2.13068	1.31622	1.2613	0	0
2.21754	2.12984	1.31573	1.26084	0	0
2.21649	2.12946	1.31523	1.26038	0	0
2.21648	2.1287	1.31474	1.25992	0	0
2.21386	2.12812	1.31425	1.25946	0	0
2.21378	2.12789	1.31376	1.259	0	0
2.21368	2.12786	1.31327	1.25855	0	0
2.21311	2.12747	1.31278	1.25809	0	0
2.21145	2.12591	1.3123	1.25763	0	0
2.20919	2.12582	1.31181	1.25717	0	0
2.20859	2.12503	1.31132	1.25672	0	0
2.2077	2.12423	1.31083	1.25626	0	0
2.207	2.12294	1.31035	1.25581	0	0
2.20623	2.12253	1.30986	1.25535	0	0
2.2058	2.12194	1.30938	1.2549	0	0
2.20391	2.1219	1.30889	1.25444	0	0
2.20336	2.12062	1.30841	1.25399	0	0
2.20308	2.11959	1.30792	1.25354	0	0
2.20106	2.11905	1.30744	1.25309	0	0
2.20011	2.11856	1.30696	1.25263	0	0
2.19857	2.11768	1.30648	1.25218	0	0
2.1968	2.11755	1.30599	1.25173	0	0
2.19583	2.11675	1.30551	1.25128	0	0
2.19579	2.11617	1.30503	1.25083	0	0
2.19467	2.11617	1.30455	1.25038	0	0
2.19354	2.1156	1.30407	1.24993	0	0
2.19249	2.11527	1.30359	1.24949	0	0
2.1912	2.11469	1.30312	1.24904	0	0
2.19077	2.11394	1.30264	1.24859	0	0
2.18936	2.11094	1.30216	1.24814	0	0
2.18798	2.11045	1.30168	1.2477	0	0
2.18651	2.11032	1.30121	1.24725	0	0
2.18567	2.1097	1.30073	1.2468	0	0
2.1839	2.10913	1.30026	1.24636	0	0
2.18364	2.10862	1.29978	1.24591	0	0
2.18295	2.10831	1.29931	1.24547	0	0
2.18254	2.10803	1.29883	1.24503	0	0
2.1823	2.10762	1.29836	1.24458	0	0
2.18176	2.10498	1.29789	1.24414	0	0
2.18145	2.10498	1.29741	1.2437	0	0
2.18091	2.10485	1.29694	1.24326	0	0
2.1802	2.10463	1.29647	1.24281	0	0
2.17942	2.10463	1.296	1.24237	0	0
2.17921	2.10425	1.29553	1.24193	0	0
2.17766	2.10375	1.29506	1.24149	0	0
2.17655	2.1026	1.29459	1.24105	0	0
2.17575	2.10231	1.29412	1.24061	0	0
2.17549	2.10088	1.29365	1.24017	0	0
2.17523	2.1008	1.29319	1.23974	0	0
2.17448	2.1007	1.29272	1.2393	0	0
2.17364	2.10066	1.29225	1.23886	0	0
2.17306	2.10066	1.29178	1.23842	0	0
2.17237	2.10025	1.29132	1.23799	0	0
2.17193	2.09929	1.29085	1.23755	0	0
2.17143	2.09826	1.29039	1.23712	0	0
2.17073	2.09751	1.28992	1.23668	0	0
2.17044	2.0974	1.28946	1.23625	0	0
2.16833	2.09715	1.289	1.23581	0	0
2.16799	2.09712	1.28853	1.23538	0	0
2.16718	2.09617	1.28807	1.23494	0	0
2.16621	2.09588	1.28761	1.23451	0	0
2.16553	2.09535	1.28715	1.23408	0	0
2.16524	2.09378	1.28669	1.23365	0	0
2.1651	2.09337	1.28623	1.23321	0	0
2.16483	2.09295	1.28577	1.23278	0	0
2.16482	2.09284	1.28531	1.23235	0	0
2.16441	2.09029	1.28485	1.23192	0	0
2.16408	2.08984	1.28439	1.23149	0	0
2.16148	2.08968	1.28393	1.23106	0	0
2.16137	2.08924	1.28347	1.23063	0	0
2.16129	2.08911	1.28302	1.2302	0	0
2.1609	2.08826	1.28256	1.22978	0	0
2.16049	2.08539	1.2821	1.22935	0	0
2.15849	2.08406	1.28165	1.22892	0	0
2.15819	2.08255	1.28119	1.22849	0	0
2.15786	2.0824	1.28074	1.22807	0	0
2.15701	2.08209	1.28028	1.22764	0	0
2.15654	2.07896	1.27983	1.22722	0	0
2.15489	2.07891	1.27938	1.22679	0	0
2.15265	2.07819	1.27892	1.22637	0	0
2.15135	2.07775	1.27847	1.22594	0	0
2.15061	2.07645	1.27802	1.22552	0	0
2.15008	2.07625	1.27757	1.22509	0	0
2.1492	2.07584	1.27712	1.22467	0	0
2.14786	2.07475	1.27667	1.22425	0	0
2.14757	2.07466	1.27622	1.22383	0	0
2.14559	2.07317	1.27577	1.2234	0	0
2.14491	2.0728	1.27532	1.22298	0	0
2.14491	2.07246	1.27487	1.22256	0	0
2.14477	2.0724	1.27442	1.22214	0	0
2.14457	2.07059	1.27397	1.22172	0	0
2.14324	2.07052	1.27352	1.2213	0	0
2.14276	2.07017	1.27308	1.22088	0	0
2.14252	2.06721	1.27263	1.22046	0	0
2.14093	2.06666	1.27218	1.22004	0	0
2.14024	2.06655	1.27174	1.21963	0	0
2.14015	2.06651	1.27129	1.21921	0	0
2.13974	2.06562	1.27085	1.21879	0	0
2.13948	2.06549	1.2704	1.21837	0	0
2.13908	2.06374	1.26996	1.21796	0	0
2.13863	2.06367	1.26952	1.21754	0	0
2.13848	2.06341	1.26907	1.21712	0	0
2.13839	2.06293	1.26863	1.21671	0	0
2.13838	2.06195	1.26819	1.21629	0	0
2.138	2.06102	1.26775	1.21588	0	0
2.1379	2.05918	1.26731	1.21547	0	0
2.13732	2.05916	1.26687	1.21505	0	0
2.13604	2.05824	1.26643	1.21464	0	0
2.13492	2.05808	1.26599	1.21423	0	0
2.1338	2.05679	1.26555	1.21381	0	0
2.13214	2.05556	1.26511	1.2134	0	0
2.1321	2.0545	1.26467	1.21299	0	0
2.13204	2.05444	1.26423	1.21258	0	0
2.13009	2.05344	1.26379	1.21217	0	0
2.13009	2.05238	1.26336	1.21176	0	0
2.1299	2.04858	1.26292	1.21135	0	0
2.12923	2.0483	1.26248	1.21094	0	0
2.12909	2.04772	1.26205	1.21053	0	0
2.12904	2.04751	1.26161	1.21012	0	0
2.12902	2.04574	1.26118	1.20971	0	0
2.12899	2.04483	1.26074	1.2093	0	0
2.12818	2.04475	1.26031	1.20889	0	0
2.12782	2.04399	1.25987	1.20849	0	0
2.12622	2.04387	1.25944	1.20808	0	0
2.12488	2.04146	1.25901	1.20767	0	0
2.12455	2.03966	1.25857	1.20727	0	0
2.12453	2.03837	1.25814	1.20686	0	0
2.1241	2.03809	1.25771	1.20646	0	0
2.12371	2.03658	1.25728	1.20605	0	0
2.12358	2.03625	1.25685	1.20565	0	0
2.12294	2.03558	1.25642	1.20524	0	0
2.12254	2.03524	1.25599	1.20484	0	0
2.12216	2.0352	1.25556	1.20443	0	0
2.12209	2.03492	1.25513	1.20403	0	0
2.12162	2.03255	1.2547	1.20363	0	0
2.12051	2.03104	1.25427	1.20323	0	0
2.12041	2.03003	1.25384	1.20282	0	0
2.11929	2.02981	1.25342	1.20242	0	0
2.11886	2.02918	1.25299	1.20202	0	0
2.11816	2.029	1.25256	1.20162	0	0
2.11794	2.02873	1.25214	1.20122	0	0
2.11728	2.02775	1.25171	1.20082	0	0
2.11697	2.02767	1.25128	1.20042	0	0
2.11688	2.02746	1.25086	1.20002	0	0
2.11617	2.02658	1.25044	1.19962	0	0
2.11572	2.0262	1.25001	1.19922	0	0
2.11526	2.02575	1.24959	1.19882	0	0
2.11435	2.02532	1.24916	1.19843	0	0
2.11384	2.0236	1.24874	1.19803	0	0
2.1138	2.02347	1.24832	1.19763	0	0
2.11378	2.02287	1.2479	1.19723	0	0
2.11241	2.0216	1.24747	1.19684	0	0
2.11236	2.0206	1.24705	1.19644	0	0
2.11215	2.01988	1.24663	1.19605	0	0
2.11169	2.01947	1.24621	1.19565	0	0
2.11123	2.01929	1.24579	1.19526	0	0
2.11094	2.0192	1.24537	1.19486	0	0
2.11085	2.01803	1.24495	1.19447	0	0
2.11077	2.01757	1.24453	1.19407	0	0
2.10848	2.01696	1.24411	1.19368	0	0
2.10793	2.01385	1.2437	1.19329	0	0
2.10768	2.01375	1.24328	1.19289	0	0
2.10702	2.01286	1.24286	1.1925	0	0
2.10655	2.01169	1.24244	1.19211	0	0
2.10635	2.01125	1.24203	1.19172	0	0
2.10628	2.01054	1.24161	1.19133	0	0
2.10618	2.00665	1.24119	1.19094	0	0
2.10498	2.00555	1.24078	1.19054	0	0
2.10118	2.00536	1.24036	1.19015	0	0
2.10091	2.00523	1.23995	1.18976	0	0
2.10077	2.0041	1.23954	1.18937	0	0
2.1004	2.00329	1.23912	1.18899	0	0
2.09982	2.00328	1.23871	1.1886	0	0
2.09805	2.00325	1.23829	1.18821	0	0
2.09778	2.0032	1.23788	1.18782	0	0
2.09605	2.00286	1.23747	1.18743	0	0
2.09598	2.00091	1.23706	1.18704	0	0
2.09421	2.00081	1.23665	1.18666	0	0
2.09367	2.00045	1.23624	1.18627	0	0
2.09301	2	1.23582	1.18588	0	0
2.09236	1.99983	1.23541	1.1855	0	0
2.09048	1.99873	1.235	1.18511	0	0
2.08995	1.99814	1.23459	1.18473	0	0
2.08847	1.99811	1.23418	1.18434	0	0
2.08749	1.99808	1.23378	1.18396	0	0
2.08747	1.99758	1.23337	1.18357	0	0
2.08738	1.99724	1.23296	1.18319	0	0
2.08731	1.99652	1.23255	1.18281	0	0
2.08624	1.99598	1.23214	1.18242	0	0
2.08565	1.99581	1.23174	1.18204	0	0
2.08533	1.99494	1.23133	1.18166	0	0
2.08333	1.99471	1.23092	1.18127	0	0
2.08312	1.99427	1.23052	1.18089	0	0
2.08268	1.99417	1.23011	1.18051	0	0
2.08228	1.99397	1.22971	1.18013	0	0
2.0822	1.99178	1.2293	1.17975	0	0
2.08078	1.99176	1.2289	1.17937	0	0
2.07982	1.99063	1.22849	1.17899	0	0
2.07969	1.99047	1.22809	1.17861	0	0
2.07746	1.98989	1.22769	1.17823	0	0
2.07677	1.98837	1.22728	1.17785	0	0
2.07652	1.98809	1.22688	1.17747	0	0
2.07601	1.98701	1.22648	1.17709	0	0
2.07534	1.98651	1.22608	1.17671	0	0
2.07521	1.98642	1.22568	1.17634	0	0
2.074	1.98582	1.22528	1.17596	0	0
2.07361	1.98575	1.22487	1.17558	0	0
2.07319	1.98539	1.22447	1.1752	0	0
2.07185	1.98488	1.22407	1.17483	0	0
2.07181	1.98415	1.22367	1.17445	0	0
2.07181	1.9833	1.22327	1.17408	0	0
2.0699	1.98321	1.22288	1.1737	0	0
2.06885	1.9821	1.22248	1.17333	0	0
2.0655	1.98064	1.22208	1.17295	0	0
2.06398	1.97961	1.22168	1.17258	0	0
2.0638	1.97958	1.22128	1.1722	0	0
2.06285	1.97844	1.22089	1.17183	0	0
2.06233	1.97764	1.22049	1.17145	0	0
2.06199	1.97741	1.22009	1.17108	0	0
2.06171	1.97699	1.2197	1.17071	0	0
2.06166	1.97546	1.2193	1.17034	0	0
2.0601	1.97462	1.21891	1.16996	0	0
2.05923	1.97452	1.21851	1.16959	0	0
2.05812	1.97391	1.21812	1.16922	0	0
2.058	1.97301	1.21772	1.16885	0	0
2.05772	1.97156	1.21733	1.16848	0	0
2.05745	1.9711	1.21693	1.16811	0	0
2.05642	1.97082	1.21654	1.16774	0	0
2.05587	1.97011	1.21615	1.16737	0	0
2.05578	1.96851	1.21576	1.167	0	0
2.05528	1.96808	1.21536	1.16663	0	0
2.05485	1.96745	1.21497	1.16626	0	0
2.05443	1.96638	1.21458	1.16589	0	0
2.05428	1.96493	1.21419	1.16552	0	0
2.05424	1.96405	1.2138	1.16515	0	0
2.05347	1.96371	1.21341	1.16479	0	0
2.05343	1.96368	1.21302	1.16442	0	0
2.05291	1.96354	1.21263	1.16405	0	0
2.05271	1.9633	1.21224	1.16368	0	0
2.05191	1.96317	1.21185	1.16332	0	0
2.05103	1.96261	1.21146	1.16295	0	0
2.05016	1.96004	1.21107	1.16259	0	0
2.04939	1.95986	1.21068	1.16222	0	0
2.04848	1.95942	1.2103	1.16185	0	0
2.04783	1.95772	1.20991	1.16149	0	0
2.04767	1.9573	1.20952	1.16112	0	0
2.04695	1.95677	1.20914	1.16076	0	0
2.04638	1.95655	1.20875	1.1604	0	0
2.04574	1.95605	1.20836	1.16003	0	0
2.04485	1.95593	1.20798	1.15967	0	0
2.04484	1.95577	1.20759	1.15931	0	0
2.04467	1.95561	1.20721	1.15894	0	0
2.04457	1.95528	1.20682	1.15858	0	0
2.04279	1.95481	1.20644	1.15822	0	0
2.04262	1.95368	1.20605	1.15786	0	0
2.04146	1.9508	1.20567	1.1575	0	0
2.0414	1.95072	1.20529	1.15713	0	0
2.04082	1.95069	1.2049	1.15677	0	0
2.03902	1.95011	1.20452	1.15641	0	0
2.03835	1.94993	1.20414	1.15605	0	0
2.03812	1.94933	1.20376	1.15569	0	0
2.03784	1.94886	1.20338	1.15533	0	0
2.03728	1.94881	1.20299	1.15497	0	0
2.03705	1.94833	1.20261	1.15461	0	0
2.0356	1.94795	1.20223	1.15426	0	0
2.035	1.94766	1.20185	1.1539	0	0
2.03276	1.94756	1.20147	1.15354	0	0
2.03232	1.94751	1.20109	1.15318	0	0
2.03129	1.94725	1.20071	1.15282	0	0
2.03038	1.94668	1.20033	1.15247	0	0
2.03022	1.9464	1.19996	1.15211	0	0
2.02973	1.94522	1.19958	1.15175	0	0
2.0295	1.94514	1.1992	1.1514	0	0
2.02867	1.94268	1.19882	1.15104	0	0
2.02708	1.94188	1.19844	1.15068	0	0
2.02698	1.94124	1.19807	1.15033	0	0
2.02691	1.94107	1.19769	1.14997	0	0
2.02663	1.93993	1.19731	1.14962	0	0
2.02645	1.93945	1.19694	1.14926	0	0
2.02645	1.93933	1.19656	1.14891	0	0
2.02609	1.93874	1.19619	1.14855	0	0
2.02462	1.93805	1.19581	1.1482	0	0
2.02449	1.93773	1.19544	1.14785	0	0
2.02393	1.93765	1.19506	1.14749	0	0
2.02282	1.93762	1.19469	1.14714	0	0
2.02247	1.93745	1.19431	1.14679	0	0
2.02203	1.93734	1.19394	1.14644	0	0
2.02158	1.93672	1.19357	1.14608	0	0
2.02155	1.93666	1.19319	1.14573	0	0
2.01988	1.93517	1.19282	1.14538	0	0
2.01985	1.93437	1.19245	1.14503	0	0
2.01939	1.93404	1.19208	1.14468	0	0
2.01916	1.93181	1.1917	1.14433	0	0
2.01851	1.93094	1.19133	1.14398	0	0
2.01847	1.9308	1.19096	1.14363	0	0
2.01777	1.9297	1.19059	1.14328	0	0
2.01711	1.92731	1.19022	1.14293	0	0
2.01675	1.92685	1.18985	1.14258	0	0
2.01664	1.92677	1.18948	1.14223	0	0
2.01664	1.92659	1.18911	1.14188	0	0
2.01643	1.92614	1.18874	1.14153	0	0
2.01574	1.92577	1.18837	1.14119	0	0
2.01566	1.9257	1.188	1.14084	0	0
2.01561	1.9249	1.18764	1.14049	0	0
2.01545	1.92409	1.18727	1.14014	0	0
2.01397	1.92122	1.1869	1.1398	0	0
2.01361	1.92082	1.18653	1.13945	0	0
2.01324	1.92012	1.18617	1.1391	0	0
2.01323	1.92002	1.1858	1.13876	0	0
2.01267	1.91986	1.18543	1.13841	0	0
2.01257	1.91857	1.18507	1.13807	0	0
2.00995	1.91836	1.1847	1.13772	0	0
2.00952	1.91806	1.18433	1.13738	0	0
2.00937	1.91774	1.18397	1.13703	0	0
2.00671	1.9176	1.1836	1.13669	0	0
2.00527	1.91643	1.18324	1.13634	0	0
2.00448	1.91627	1.18288	1.136	0	0
2.00373	1.91614	1.18251	1.13566	0	0
2.00373	1.91546	1.18215	1.13531	0	0
2.00313	1.91458	1.18178	1.13497	0	0
2.00311	1.91361	1.18142	1.13463	0	0
2.00299	1.91085	1.18106	1.13428	0	0
2.00289	1.91085	1.1807	1.13394	0	0
2.002	1.90868	1.18033	1.1336	0	0
2.00044	1.90854	1.17997	1.13326	0	0
1.99972	1.90766	1.17961	1.13292	0	0
1.99925	1.90696	1.17925	1.13258	0	0
1.99887	1.90673	1.17889	1.13224	0	0
1.9983	1.90605	1.17853	1.13189	0	0
1.99825	1.90499	1.17817	1.13155	0	0
1.99801	1.90417	1.17781	1.13121	0	0
1.99704	1.90342	1.17745	1.13087	0	0
1.9966	1.90328	1.17709	1.13054	0	0
1.99404	1.90254	1.17673	1.1302	0	0
1.99354	1.90228	1.17637	1.12986	0	0
1.9933	1.90115	1.17601	1.12952	0	0
1.99283	1.89953	1.17565	1.12918	0	0
1.99076	1.89902	1.17529	1.12884	0	0
1.99017	1.89881	1.17494	1.1285	0	0
1.98999	1.89862	1.17458	1.12817	0	0
1.98959	1.89847	1.17422	1.12783	0	0
1.98952	1.89836	1.17386	1.12749	0	0
1.98915	1.89778	1.17351	1.12716	0	0
1.98897	1.89778	1.17315	1.12682	0	0
1.98842	1.89696	1.17279	1.12648	0	0
1.98829	1.89576	1.17244	1.12615	0	0
1.98552	1.89572	1.17208	1.12581	0	0
1.98501	1.89472	1.17173	1.12548	0	0
1.98438	1.89422	1.17137	1.12514	0	0
1.98298	1.89413	1.17102	1.12481	0	0
1.98193	1.89239	1.17066	1.12447	0	0
1.98082	1.89112	1.17031	1.12414	0	0
1.98035	1.88981	1.16996	1.1238	0	0
1.97993	1.88915	1.1696	1.12347	0	0
1.97943	1.88913	1.16925	1.12313	0	0
1.97923	1.88849	1.1689	1.1228	0	0
1.97872	1.88731	1.16854	1.12247	0	0
1.97865	1.88653	1.16819	1.12214	0	0
1.97817	1.88624	1.16784	1.1218	0	0
1.97806	1.88612	1.16749	1.12147	0	0
1.97796	1.88572	1.16714	1.12114	0	0
1.97671	1.88513	1.16678	1.12081	0	0
1.97262	1.88511	1.16643	1.12048	0	0
1.97235	1.88469	1.16608	1.12014	0	0
1.97211	1.88421	1.16573	1.11981	0	0
1.97197	1.88181	1.16538	1.11948	0	0
1.97117	1.88121	1.16503	1.11915	0	0
1.97109	1.87951	1.16468	1.11882	0	0
1.97083	1.87939	1.16433	1.11849	0	0
1.96789	1.87844	1.16398	1.11816	0	0
1.96606	1.87807	1.16363	1.11783	0	0
1.96413	1.87781	1.16329	1.1175	0	0
1.96411	1.87721	1.16294	1.11717	0	0
1.96384	1.8744	1.16259	1.11684	0	0
1.96317	1.87417	1.16224	1.11652	0	0
1.96276	1.87372	1.16189	1.11619	0	0
1.96153	1.87331	1.16155	1.11586	0	0
1.96143	1.8728	1.1612	1.11553	0	0
1.9611	1.87277	1.16085	1.1152	0	0
1.96058	1.87236	1.16051	1.11488	0	0
1.95947	1.8708	1.16016	1.11455	0	0
1.95918	1.87048	1.15982	1.11422	0	0
1.95887	1.87019	1.15947	1.1139	0	0
1.95813	1.86922	1.15913	1.11357	0	0
1.95808	1.86909	1.15878	1.11325	0	0
1.95769	1.86888	1.15844	1.11292	0	0
1.95719	1.86856	1.15809	1.11259	0	0
1.95671	1.8684	1.15775	1.11227	0	0
1.95553	1.8664	1.1574	1.11194	0	0
1.9548	1.86612	1.15706	1.11162	0	0
1.95475	1.86473	1.15672	1.11129	0	0
1.95418	1.86403	1.15637	1.11097	0	0
1.95413	1.86315	1.15603	1.11065	0	0
1.95288	1.86293	1.15569	1.11032	0	0
1.95229	1.86266	1.15535	1.11	0	0
1.95146	1.86253	1.155	1.10968	0	0
1.95079	1.86226	1.15466	1.10935	0	0
1.95064	1.86216	1.15432	1.10903	0	0
1.95046	1.86164	1.15398	1.10871	0	0
1.95025	1.86074	1.15364	1.10838	0	0
1.94942	1.86018	1.1533	1.10806	0	0
1.94885	1.86005	1.15296	1.10774	0	0
1.94797	1.86002	1.15262	1.10742	0	0
1.94788	1.85974	1.15228	1.1071	0	0
1.94769	1.8594	1.15194	1.10678	0	0
1.94693	1.8593	1.1516	1.10646	0	0
1.94634	1.85927	1.15126	1.10614	0	0
1.94435	1.8587	1.15092	1.10581	0	0
1.94265	1.8581	1.15058	1.10549	0	0
1.94262	1.85805	1.15024	1.10517	0	0
1.94256	1.85788	1.1499	1.10486	0	0
1.9422	1.85787	1.14957	1.10454	0	0
1.94113	1.85762	1.14923	1.10422	0	0
1.94072	1.85724	1.14889	1.1039	0	0
1.94054	1.85616	1.14855	1.10358	0	0
1.9404	1.85581	1.14822	1.10326	0	0
1.94027	1.85548	1.14788	1.10294	0	0
1.93982	1.85516	1.14755	1.10262	0	0
1.93969	1.85448	1.14721	1.10231	0	0
1.93812	1.85442	1.14687	1.10199	0	0
1.93763	1.85408	1.14654	1.10167	0	0
1.93721	1.85375	1.1462	1.10135	0	0
1.9361	1.85346	1.14587	1.10104	0	0
1.93556	1.85337	1.14553	1.10072	0	0
1.93434	1.8527	1.1452	1.1004	0	0
1.93429	1.8508	1.14486	1.10009	0	0
1.93426	1.85016	1.14453	1.09977	0	0
1.93259	1.84934	1.1442	1.09946	0	0
1.93239	1.84891	1.14386	1.09914	0	0
1.93178	1.84885	1.14353	1.09883	0	0
1.93135	1.84851	1.1432	1.09851	0	0
1.93091	1.84752	1.14286	1.0982	0	0
1.93087	1.84596	1.14253	1.09788	0	0
1.92987	1.84558	1.1422	1.09757	0	0
1.92818	1.84542	1.14187	1.09725	0	0
1.92773	1.84293	1.14154	1.09694	0	0
1.92718	1.84249	1.1412	1.09663	0	0
1.92716	1.84144	1.14087	1.09631	0	0
1.92709	1.84112	1.14054	1.096	0	0
1.92673	1.84089	1.14021	1.09569	0	0
1.92666	1.84048	1.13988	1.09537	0	0
1.92346	1.84046	1.13955	1.09506	0	0
1.9233	1.84032	1.13922	1.09475	0	0
1.92246	1.84012	1.13889	1.09444	0	0
1.92212	1.8395	1.13856	1.09413	0	0
1.92154	1.83914	1.13823	1.09381	0	0
1.92126	1.83878	1.1379	1.0935	0	0
1.92124	1.83867	1.13757	1.09319	0	0
1.92095	1.83866	1.13725	1.09288	0	0
1.9203	1.83858	1.13692	1.09257	0	0
1.92008	1.83802	1.13659	1.09226	0	0
1.91996	1.83744	1.13626	1.09195	0	0
1.91983	1.8374	1.13593	1.09164	0	0
1.91933	1.83697	1.13561	1.09133	0	0
1.91917	1.83592	1.13528	1.09102	0	0
1.91834	1.83529	1.13495	1.09071	0	0
1.91814	1.83506	1.13463	1.0904	0	0
1.91811	1.83502	1.1343	1.09009	0	0
1.91766	1.83453	1.13397	1.08979	0	0
1.91756	1.83411	1.13365	1.08948	0	0
1.9171	1.83368	1.13332	1.08917	0	0
1.9169	1.83303	1.133	1.08886	0	0
1.91622	1.83262	1.13267	1.08855	0	0
1.91569	1.83232	1.13235	1.08825	0	0
1.91554	1.83225	1.13202	1.08794	0	0
1.91541	1.8322	1.1317	1.08763	0	0
1.91418	1.83159	1.13137	1.08732	0	0
1.91275	1.83067	1.13105	1.08702	0	0
1.91187	1.83027	1.13073	1.08671	0	0
1.91176	1.82921	1.1304	1.08641	0	0
1.91162	1.82911	1.13008	1.0861	0	0
1.91146	1.82878	1.12976	1.08579	0	0
1.90973	1.82864	1.12943	1.08549	0	0
1.90869	1.82862	1.12911	1.08518	0	0
1.90868	1.8283	1.12879	1.08488	0	0
1.9081	1.82816	1.12847	1.08457	0	0
1.90794	1.82804	1.12814	1.08427	0	0
1.90789	1.82786	1.12782	1.08396	0	0
1.90727	1.82757	1.1275	1.08366	0	0
1.90726	1.82716	1.12718	1.08336	0	0
1.90699	1.82533	1.12686	1.08305	0	0
1.90667	1.82468	1.12654	1.08275	0	0
1.90655	1.82372	1.12622	1.08245	0	0
1.90618	1.82275	1.1259	1.08214	0	0
1.90514	1.81829	1.12558	1.08184	0	0
1.90499	1.81755	1.12526	1.08154	0	0
1.90459	1.81643	1.12494	1.08123	0	0
1.90446	1.81626	1.12462	1.08093	0	0
1.90426	1.81611	1.1243	1.08063	0	0
1.90402	1.81592	1.12398	1.08033	0	0
1.90361	1.8159	1.12366	1.08003	0	0
1.90332	1.81545	1.12335	1.07972	0	0
1.90258	1.81396	1.12303	1.07942	0	0
1.90234	1.81388	1.12271	1.07912	0	0
1.90226	1.81363	1.12239	1.07882	0	0
1.90222	1.81334	1.12207	1.07852	0	0
1.90108	1.81198	1.12176	1.07822	0	0
1.90094	1.81196	1.12144	1.07792	0	0
1.9003	1.81112	1.12112	1.07762	0	0
1.90002	1.81105	1.12081	1.07732	0	0
1.89897	1.8096	1.12049	1.07702	0	0
1.89883	1.80909	1.12018	1.07672	0	0
1.89868	1.80792	1.11986	1.07642	0	0
1.89794	1.80697	1.11954	1.07612	0	0
1.89775	1.80695	1.11923	1.07583	0	0
1.89727	1.806	1.11891	1.07553	0	0
1.89721	1.80512	1.1186	1.07523	0	0
1.89694	1.80502	1.11828	1.07493	0	0
1.89666	1.80433	1.11797	1.07463	0	0
1.89624	1.80433	1.11765	1.07434	0	0
1.89588	1.80394	1.11734	1.07404	0	0
1.8945	1.80329	1.11703	1.07374	0	0
1.89434	1.80157	1.11671	1.07344	0	0
1.8942	1.8005	1.1164	1.07315	0	0
1.89095	1.80011	1.11609	1.07285	0	0
1.89069	1.79947	1.11577	1.07255	0	0
1.89003	1.79836	1.11546	1.07226	0	0
1.88909	1.7982	1.11515	1.07196	0	0
1.88779	1.79779	1.11484	1.07167	0	0
1.8876	1.79747	1.11452	1.07137	0	0
1.88722	1.79701	1.11421	1.07107	0	0
1.8868	1.7968	1.1139	1.07078	0	0
1.88662	1.79624	1.11359	1.07048	0	0
1.88602	1.79547	1.11328	1.07019	0	0
1.88564	1.79513	1.11297	1.0699	0	0
1.88488	1.79489	1.11266	1.0696	0	0
1.88479	1.79483	1.11235	1.06931	0	0
1.88438	1.79318	1.11204	1.06901	0	0
1.8843	1.79316	1.11173	1.06872	0	0
1.88422	1.79298	1.11142	1.06843	0	0
1.88405	1.79231	1.11111	1.06813	0	0
1.884	1.79151	1.1108	1.06784	0	0
1.88323	1.79031	1.11049	1.06755	0	0
1.88287	1.78979	1.11018	1.06725	0	0
1.8825	1.78906	1.10987	1.06696	0	0
1.88207	1.78778	1.10956	1.06667	0	0
1.88161	1.78776	1.10925	1.06638	0	0
1.87916	1.78734	1.10895	1.06608	0	0
1.87896	1.78701	1.10864	1.06579	0	0
1.87872	1.78653	1.10833	1.0655	0	0
1.87826	1.78648	1.10802	1.06521	0	0
1.87748	1.78634	1.10772	1.06492	0	0
1.87729	1.78625	1.10741	1.06463	0	0
1.87705	1.78577	1.1071	1.06434	0	0
1.87703	1.7857	1.1068	1.06405	0	0
1.87702	1.78518	1.10649	1.06376	0	0
1.876	1.7843	1.10618	1.06347	0	0
1.87487	1.78331	1.10588	1.06318	0	0
1.87439	1.78262	1.10557	1.06289	0	0
1.87425	1.78161	1.10527	1.0626	0	0
1.87349	1.78138	1.10496	1.06231	0	0
1.87292	1.7803	1.10466	1.06202	0	0
1.87281	1.77994	1.10435	1.06173	0	0
1.87265	1.77884	1.10405	1.06144	0	0
1.87201	1.77876	1.10374	1.06115	0	0
1.87189	1.77875	1.10344	1.06086	0	0
1.87176	1.77752	1.10313	1.06057	0	0
1.87037	1.77637	1.10283	1.06029	0	0
1.86854	1.77623	1.10253	1.06	0	0
1.86733	1.77549	1.10222	1.05971	0	0
1.8671	1.77532	1.10192	1.05942	0	0
1.86702	1.77433	1.10162	1.05914	0	0
1.86648	1.77386	1.10131	1.05885	0	0
1.86426	1.7738	1.10101	1.05856	0	0
1.86202	1.7732	1.10071	1.05828	0	0
1.86195	1.7726	1.10041	1.05799	0	0
1.86174	1.7719	1.1001	1.0577	0	0
1.86105	1.77055	1.0998	1.05742	0	0
1.86098	1.76946	1.0995	1.05713	0	0
1.86075	1.76914	1.0992	1.05684	0	0
1.86033	1.76862	1.0989	1.05656	0	0
1.86	1.76791	1.0986	1.05627	0	0
1.85986	1.7661	1.0983	1.05599	0	0
1.8596	1.76509	1.098	1.0557	0	0
1.85936	1.76478	1.0977	1.05542	0	0
1.85903	1.76476	1.0974	1.05513	0	0
1.85892	1.76404	1.0971	1.05485	0	0
1.85885	1.76166	1.0968	1.05457	0	0
1.85809	1.76085	1.0965	1.05428	0	0
1.85778	1.76005	1.0962	1.054	0	0
1.85594	1.76005	1.0959	1.05371	0	0
1.85567	1.76004	1.0956	1.05343	0	0
1.85539	1.75917	1.0953	1.05315	0	0
1.85527	1.75906	1.095	1.05286	0	0
1.85482	1.75889	1.0947	1.05258	0	0
1.85415	1.75809	1.09441	1.0523	0	0
1.85387	1.75789	1.09411	1.05202	0	0
1.85345	1.75727	1.09381	1.05173	0	0
1.85257	1.75634	1.09351	1.05145	0	0
1.85226	1.75624	1.09322	1.05117	0	0
1.85221	1.75547	1.09292	1.05089	0	0
1.85192	1.75529	1.09262	1.05061	0	0
1.85191	1.75485	1.09232	1.05033	0	0
1.85131	1.75443	1.09203	1.05004	0	0
1.85081	1.75434	1.09173	1.04976	0	0
1.85037	1.75379	1.09144	1.04948	0	0
1.84947	1.753	1.09114	1.0492	0	0
1.84901	1.75187	1.09084	1.04892	0	0
1.84896	1.75111	1.09055	1.04864	0	0
1.84893	1.75093	1.09025	1.04836	0	0
1.84706	1.75089	1.08996	1.04808	0	0
1.84695	1.74965	1.08966	1.0478	0	0
1.84657	1.74935	1.08937	1.04752	0	0
1.84532	1.74911	1.08907	1.04724	0	0
1.84521	1.74856	1.08878	1.04696	0	0
1.845	1.74794	1.08849	1.04668	0	0
1.84261	1.74722	1.08819	1.0464	0	0
1.8423	1.74709	1.0879	1.04613	0	0
1.8414	1.7468	1.0876	1.04585	0	0
1.84139	1.74545	1.08731	1.04557	0	0
1.83966	1.74468	1.08702	1.04529	0	0
1.83946	1.74362	1.08673	1.04501	0	0
1.83791	1.74317	1.08643	1.04474	0	0
1.83749	1.74313	1.08614	1.04446	0	0
1.83742	1.74287	1.08585	1.04418	0	0
1.8372	1.74228	1.08556	1.0439	0	0
1.83716	1.74208	1.08526	1.04363	0	0
1.83675	1.74155	1.08497	1.04335	0	0
1.83622	1.74119	1.08468	1.04307	0	0
1.83592	1.74094	1.08439	1.0428	0	0
1.83587	1.74085	1.0841	1.04252	0	0
1.83541	1.74032	1.08381	1.04224	0	0
1.83436	1.73966	1.08352	1.04197	0	0
1.8329	1.73903	1.08323	1.04169	0	0
1.83259	1.73878	1.08293	1.04142	0	0
1.83256	1.73785	1.08264	1.04114	0	0
1.83249	1.73764	1.08235	1.04087	0	0
1.83182	1.73758	1.08206	1.04059	0	0
1.83007	1.7373	1.08178	1.04032	0	0
1.82959	1.73695	1.08149	1.04004	0	0
1.82921	1.73663	1.0812	1.03977	0	0
1.82839	1.73656	1.08091	1.03949	0	0
1.82798	1.73634	1.08062	1.03922	0	0
1.82749	1.7358	1.08033	1.03894	0	0
1.82669	1.73566	1.08004	1.03867	0	0
1.82624	1.7353	1.07975	1.0384	0	0
1.82587	1.73491	1.07946	1.03812	0	0
1.82552	1.73432	1.07918	1.03785	0	0
1.8247	1.73395	1.07889	1.03758	0	0
1.82401	1.73353	1.0786	1.0373	0	0
1.82397	1.73329	1.07831	1.03703	0	0
1.82381	1.73297	1.07803	1.03676	0	0
1.82329	1.73127	1.07774	1.03649	0	0
1.82299	1.73071	1.07745	1.03621	0	0
1.82252	1.73011	1.07717	1.03594	0	0
1.82181	1.7299	1.07688	1.03567	0	0
1.8218	1.7298	1.07659	1.0354	0	0
1.82157	1.72969	1.07631	1.03513	0	0
1.82115	1.72914	1.07602	1.03485	0	0
1.82097	1.72691	1.07574	1.03458	0	0
1.81961	1.72689	1.07545	1.03431	0	0
1.81939	1.72654	1.07517	1.03404	0	0
1.81916	1.72621	1.07488	1.03377	0	0
1.81866	1.72579	1.07459	1.0335	0	0
1.81865	1.72528	1.07431	1.03323	0	0
1.81777	1.72523	1.07403	1.03296	0	0
1.81747	1.72491	1.07374	1.03269	0	0
1.81745	1.72437	1.07346	1.03242	0	0
1.81706	1.72262	1.07317	1.03215	0	0
1.81654	1.72252	1.07289	1.03188	0	0
1.81464	1.72251	1.07261	1.03161	0	0
1.81373	1.72205	1.07232	1.03134	0	0
1.81344	1.722	1.07204	1.03107	0	0
1.81261	1.72129	1.07176	1.0308	0	0
1.81203	1.72022	1.07147	1.03053	0	0
1.81159	1.71953	1.07119	1.03027	0	0
1.81155	1.71868	1.07091	1.03	0	0
1.81147	1.71748	1.07062	1.02973	0	0
1.81116	1.71742	1.07034	1.02946	0	0
1.81032	1.71698	1.07006	1.02919	0	0
1.81003	1.71686	1.06978	1.02893	0	0
1.80942	1.71587	1.0695	1.02866	0	0
1.80907	1.71555	1.06922	1.02839	0	0
1.80878	1.71534	1.06893	1.02812	0	0
1.80852	1.7151	1.06865	1.02786	0	0
1.80816	1.71431	1.06837	1.02759	0	0
1.80557	1.71317	1.06809	1.02732	0	0
1.80417	1.71194	1.06781	1.02706	0	0
1.80297	1.71189	1.06753	1.02679	0	0
1.80278	1.71175	1.06725	1.02652	0	0
1.80224	1.71123	1.06697	1.02626	0	0
1.80147	1.71018	1.06669	1.02599	0	0
1.80022	1.7101	1.06641	1.02573	0	0
1.79968	1.70959	1.06613	1.02546	0	0
1.79915	1.70916	1.06585	1.0252	0	0
1.79913	1.70821	1.06557	1.02493	0	0
1.79889	1.70797	1.06529	1.02467	0	0
1.79872	1.70761	1.06501	1.0244	0	0
1.79862	1.70733	1.06474	1.02414	0	0
1.79822	1.7059	1.06446	1.02387	0	0
1.79821	1.70519	1.06418	1.02361	0	0
1.79757	1.70501	1.0639	1.02334	0	0
1.79694	1.7047	1.06362	1.02308	0	0
1.79518	1.70443	1.06334	1.02282	0	0
1.79476	1.70317	1.06307	1.02255	0	0
1.79406	1.70269	1.06279	1.02229	0	0
1.79139	1.70263	1.06251	1.02202	0	0
1.79133	1.70251	1.06224	1.02176	0	0
1.79013	1.70207	1.06196	1.0215	0	0
1.78963	1.70203	1.06168	1.02124	0	0
1.78913	1.70183	1.06141	1.02097	0	0
1.78905	1.70146	1.06113	1.02071	0	0
1.7887	1.70138	1.06085	1.02045	0	0
1.78868	1.70066	1.06058	1.02019	0	0
1.78835	1.70041	1.0603	1.01992	0	0
1.78783	1.70012	1.06002	1.01966	0	0
1.78681	1.70005	1.05975	1.0194	0	0
1.78672	1.69944	1.05947	1.01914	0	0
1.7863	1.6994	1.0592	1.01888	0	0
1.78607	1.69921	1.05892	1.01861	0	0
1.7847	1.69901	1.05865	1.01835	0	0
1.78378	1.69871	1.05837	1.01809	0	0
1.7837	1.69823	1.0581	1.01783	0	0
1.78367	1.69726	1.05783	1.01757	0	0
1.78339	1.69656	1.05755	1.01731	0	0
1.783	1.69651	1.05728	1.01705	0	0
1.78227	1.69638	1.057	1.01679	0	0
1.78209	1.69636	1.05673	1.01653	0	0
1.78193	1.69625	1.05646	1.01627	0	0
1.78094	1.69585	1.05618	1.01601	0	0
1.7809	1.69581	1.05591	1.01575	0	0
1.78078	1.69573	1.05564	1.01549	0	0
1.7806	1.69516	1.05536	1.01523	0	0
1.78048	1.6951	1.05509	1.01497	0	0
1.77942	1.69476	1.05482	1.01471	0	0
1.77874	1.69428	1.05455	1.01446	0	0
1.77873	1.69408	1.05427	1.0142	0	0
1.77851	1.69341	1.054	1.01394	0	0
1.77641	1.69331	1.05373	1.01368	0	0
1.77558	1.69094	1.05346	1.01342	0	0
1.77533	1.68957	1.05319	1.01316	0	0
1.77458	1.68913	1.05292	1.01291	0	0
1.77391	1.68874	1.05265	1.01265	0	0
1.77368	1.68827	1.05237	1.01239	0	0
1.77362	1.68736	1.0521	1.01213	0	0
1.77322	1.68735	1.05183	1.01188	0	0
1.77318	1.68731	1.05156	1.01162	0	0
1.77306	1.68698	1.05129	1.01136	0	0
1.773	1.68683	1.05102	1.01111	0	0
1.77268	1.68587	1.05075	1.01085	0	0
1.77252	1.68582	1.05048	1.01059	0	0
1.77167	1.68571	1.05021	1.01034	0	0
1.77117	1.68542	1.04994	1.01008	0	0
1.77099	1.68507	1.04967	1.00982	0	0
1.77079	1.68501	1.04941	1.00957	0	0
1.77077	1.68428	1.04914	1.00931	0	0
1.77027	1.68423	1.04887	1.00906	0	0
1.76997	1.68391	1.0486	1.0088	0	0
1.76949	1.68391	1.04833	1.00855	0	0
1.76939	1.68347	1.04806	1.00829	0	0
1.76794	1.68344	1.04779	1.00804	0	0
1.76784	1.68309	1.04753	1.00778	0	0
1.76751	1.68232	1.04726	1.00753	0	0
1.76669	1.68224	1.04699	1.00727	0	0
1.76659	1.6812	1.04672	1.00702	0	0
1.76654	1.68108	1.04646	1.00676	0	0
1.76585	1.68105	1.04619	1.00651	0	0
1.76479	1.67911	1.04592	1.00626	0	0
1.76428	1.6786	1.04565	1.006	0	0
1.76416	1.6784	1.04539	1.00575	0	0
1.76341	1.6773	1.04512	1.0055	0	0
1.76339	1.67719	1.04485	1.00524	0	0
1.76327	1.67705	1.04459	1.00499	0	0
1.76318	1.67688	1.04432	1.00474	0	0
1.76133	1.67671	1.04406	1.00448	0	0
1.76127	1.67668	1.04379	1.00423	0	0
1.76104	1.67619	1.04353	1.00398	0	0
1.75806	1.67594	1.04326	1.00373	0	0
1.75749	1.6756	1.04299	1.00347	0	0
1.75738	1.67461	1.04273	1.00322	0	0
1.75727	1.6745	1.04246	1.00297	0	0
1.75704	1.6734	1.0422	1.00272	0	0
1.75693	1.67332	1.04194	1.00247	0	0
1.75678	1.67305	1.04167	1.00221	0	0
1.7566	1.67303	1.04141	1.00196	0	0
1.75631	1.67268	1.04114	1.00171	0	0
1.75589	1.67243	1.04088	1.00146	0	0
1.75514	1.67176	1.04061	1.00121	0	0
1.75448	1.67127	1.04035	1.00096	0	0
1.75434	1.67116	1.04009	1.00071	0	0
1.75362	1.67114	1.03982	1.00046	0	0
1.75354	1.67105	1.03956	1.00021	0	0
1.75327	1.67091	1.0393	0.999957	0	0
1.75281	1.67078	1.03904	0.999707	0	0
1.75244	1.67072	1.03877	0.999457	0	0
1.75217	1.67064	1.03851	0.999208	0	0
1.75148	1.6705	1.03825	0.998958	0	0
1.7511	1.66812	1.03799	0.998709	0	0
1.75095	1.66769	1.03772	0.998459	0	0
1.75095	1.66702	1.03746	0.99821	0	0
1.75003	1.66681	1.0372	0.997961	0	0
1.74943	1.66647	1.03694	0.997712	0	0
1.74938	1.66645	1.03668	0.997464	0	0
1.74809	1.66633	1.03642	0.997215	0	0
1.7479	1.66566	1.03615	0.996967	0	0
1.74784	1.66531	1.03589	0.996718	0	0
1.74684	1.66486	1.03563	0.99647	0	0
1.7464	1.66478	1.03537	0.996222	0	0
1.74564	1.66461	1.03511	0.995974	0	0
1.74537	1.66454	1.03485	0.995727	0	0
1.74518	1.66448	1.03459	0.995479	0	0
1.74507	1.66446	1.03433	0.995232	0	0
1.74504	1.66419	1.03407	0.994984	0	0
1.74249	1.66402	1.03381	0.994737	0	0
1.74249	1.66387	1.03355	0.99449	0	0
1.74155	1.66294	1.03329	0.994243	0	0
1.74115	1.66286	1.03303	0.993997	0	0
1.74062	1.66272	1.03277	0.99375	0	0
1.74056	1.66269	1.03251	0.993504	0	0
1.74052	1.66197	1.03226	0.993257	0	0
1.74007	1.66121	1.032	0.993011	0	0
1.73916	1.66118	1.03174	0.992765	0	0
1.73733	1.6608	1.03148	0.992519	0	0
1.737	1.66055	1.03122	0.992274	0	0
1.73688	1.66037	1.03096	0.992028	0	0
1.7366	1.65984	1.03071	0.991783	0	0
1.73643	1.65959	1.03045	0.991537	0	0
1.73604	1.6586	1.03019	0.991292	0	0
1.73502	1.65782	1.02993	0.991047	0	0
1.73478	1.65761	1.02968	0.990802	0	0
1.73398	1.65742	1.02942	0.990557	0	0
1.73393	1.65678	1.02916	0.990313	0	0
1.73317	1.65654	1.0289	0.990068	0	0
1.73274	1.65635	1.02865	0.989824	0	0
1.73134	1.65604	1.02839	0.98958	0	0
1.73115	1.65562	1.02813	0.989336	0	0
1.73059	1.65537	1.02788	0.989092	0	0
1.73	1.65534	1.02762	0.988848	0	0
1.72985	1.65516	1.02737	0.988605	0	0
1.7295	1.65485	1.02711	0.988361	0	0
1.7292	1.65474	1.02685	0.988118	0	0
1.72883	1.65287	1.0266	0.987874	0	0
1.72777	1.65259	1.02634	0.987631	0	0
1.72752	1.65243	1.02609	0.987388	0	0
1.72651	1.65174	1.02583	0.987146	0	0
1.72563	1.65155	1.02558	0.986903	0	0
1.72332	1.65128	1.02532	0.98666	0	0
1.72311	1.65071	1.02507	0.986418	0	0
1.72274	1.65061	1.02481	0.986176	0	0
1.72272	1.65018	1.02456	0.985934	0	0
1.72251	1.64993	1.02431	0.985692	0	0
1.72195	1.64875	1.02405	0.98545	0	0
1.72186	1.64802	1.0238	0.985208	0	0
1.72167	1.64775	1.02354	0.984967	0	0
1.72115	1.64749	1.02329	0.984725	0	0
1.72041	1.64746	1.02304	0.984484	0	0
1.7203	1.6468	1.02278	0.984243	0	0
1.71951	1.64631	1.02253	0.984002	0	0
1.71888	1.64542	1.02228	0.983761	0	0
1.71874	1.64468	1.02202	0.98352	0	0
1.7181	1.6442	1.02177	0.98328	0	0
1.71793	1.64384	1.02152	0.983039	0	0
1.71756	1.64355	1.02127	0.982799	0	0
1.71749	1.64266	1.02101	0.982558	0	0
1.71625	1.64242	1.02076	0.982318	0	0
1.71469	1.64006	1.02051	0.982078	0	0
1.71442	1.64003	1.02026	0.981839	0	0
1.71433	1.63944	1.02001	0.981599	0	0
1.71412	1.63908	1.01975	0.981359	0	0
1.71382	1.63885	1.0195	0.98112	0	0
1.71355	1.63743	1.01925	0.980881	0	0
1.71319	1.63615	1.019	0.980642	0	0
1.71269	1.63562	1.01875	0.980403	0	0
1.71241	1.63531	1.0185	0.980164	0	0
1.71224	1.63525	1.01825	0.979925	0	0
1.71179	1.63495	1.018	0.979686	0	0
1.70814	1.63441	1.01775	0.979448	0	0
1.70774	1.63434	1.0175	0.97921	0	0
1.70768	1.63404	1.01725	0.978971	0	0
1.70737	1.63369	1.017	0.978733	0	0
1.7071	1.63326	1.01675	0.978495	0	0
1.70703	1.63271	1.0165	0.978258	0	0
1.70689	1.63164	1.01625	0.97802	0	0
1.70684	1.63162	1.016	0.977782	0	0
1.70585	1.63139	1.01575	0.977545	0	0
1.7058	1.63047	1.0155	0.977308	0	0
1.70505	1.6302	1.01525	0.97707	0	0
1.70442	1.62993	1.015	0.976833	0	0
1.70369	1.62975	1.01475	0.976597	0	0
1.70315	1.62924	1.0145	0.97636	0	0
1.70301	1.62878	1.01426	0.976123	0	0
1.70234	1.62848	1.01401	0.975887	0	0
1.70059	1.62814	1.01376	0.97565	0	0
1.69961	1.6266	1.01351	0.975414	0	0
1.69933	1.62646	1.01326	0.975178	0	0
1.69917	1.62626	1.01302	0.974942	0	0
1.69906	1.62525	1.01277	0.974706	0	0
1.69857	1.62484	1.01252	0.97447	0	0
1.69818	1.62412	1.01227	0.974235	0	0
1.69772	1.62319	1.01203	0.973999	0	0
1.69772	1.62301	1.01178	0.973764	0	0
1.69755	1.62213	1.01153	0.973529	0	0
1.69654	1.62187	1.01128	0.973294	0	0
1.6957	1.6217	1.01104	0.973059	0	0
1.69517	1.62138	1.01079	0.972824	0	0
1.69481	1.62117	1.01055	0.972589	0	0
1.69438	1.62046	1.0103	0.972355	0	0
1.69373	1.6193	1.01005	0.97212	0	0
1.69371	1.61819	1.00981	0.971886	0	0
1.69325	1.61807	1.00956	0.971652	0	0
1.69259	1.61769	1.00932	0.971418	0	0
1.69187	1.61763	1.00907	0.971184	0	0
1.69083	1.61724	1.00882	0.97095	0	0
1.69042	1.61647	1.00858	0.970716	0	0
1.69022	1.61521	1.00833	0.970483	0	0
1.69016	1.61502	1.00809	0.97025	0	0
1.68961	1.61483	1.00784	0.970016	0	0
1.68947	1.61413	1.0076	0.969783	0	0
1.68875	1.61302	1.00735	0.96955	0	0
1.6885	1.61187	1.00711	0.969317	0	0
1.68702	1.61161	1.00687	0.969084	0	0
1.68683	1.61092	1.00662	0.968852	0	0
1.68661	1.61016	1.00638	0.968619	0	0
1.6864	1.60998	1.00613	0.968387	0	0
1.6855	1.60989	1.00589	0.968155	0	0
1.68452	1.6098	1.00565	0.967922	0	0
1.68381	1.6098	1.0054	0.96769	0	0
1.68373	1.60936	1.00516	0.967459	0	0
1.68366	1.60895	1.00492	0.967227	0	0
1.68308	1.60867	1.00467	0.966995	0	0
1.68143	1.60852	1.00443	0.966764	0	0
1.68113	1.60831	1.00419	0.966532	0	0
1.68046	1.60798	1.00394	0.966301	0	0
1.68029	1.60766	1.0037	0.96607	0	0
1.68002	1.60756	1.00346	0.965839	0	0
1.67962	1.60722	1.00322	0.965608	0	0
1.6794	1.60703	1.00297	0.965377	0	0
1.67873	1.60677	1.00273	0.965147	0	0
1.67858	1.60658	1.00249	0.964916	0	0
1.6785	1.60524	1.00225	0.964686	0	0
1.67739	1.60518	1.00201	0.964455	0	0
1.67723	1.60516	1.00177	0.964225	0	0
1.67668	1.60508	1.00152	0.963995	0	0
1.67635	1.60443	1.00128	0.963765	0	0
1.67589	1.60407	1.00104	0.963535	0	0
1.67529	1.60382	1.0008	0.963306	0	0
1.67479	1.60337	1.00056	0.963076	0	0
1.67456	1.60319	1.00032	0.962847	0	0
1.67426	1.60293	1.00008	0.962618	0	0
1.67295	1.60263	0.999839	0.962388	0	0
1.67253	1.60241	0.999598	0.962159	0	0
1.67252	1.60205	0.999358	0.96193	0	0
1.67246	1.60201	0.999118	0.961702	0	0
1.67178	1.60177	0.998878	0.961473	0	0
1.67095	1.60157	0.998638	0.961244	0	0
1.67062	1.60143	0.998399	0.961016	0	0
1.67047	1.60118	0.998159	0.960788	0	0
1.67021	1.59991	0.99792	0.96056	0	0
1.66993	1.59946	0.99768	0.960331	0	0
1.66952	1.59882	0.997441	0.960104	0	0
1.66949	1.5977	0.997202	0.959876	0	0
1.6682	1.59763	0.996963	0.959648	0	0
1.66788	1.59756	0.996724	0.95942	0	0
1.6678	1.59686	0.996486	0.959193	0	0
1.66777	1.5962	0.996247	0.958966	0	0
1.66729	1.59605	0.996009	0.958738	0	0
1.66716	1.59604	0.995771	0.958511	0	0
1.66672	1.59595	0.995533	0.958284	0	0
1.66653	1.59587	0.995295	0.958057	0	0
1.66505	1.59583	0.995057	0.957831	0	0
1.66501	1.59567	0.994819	0.957604	0	0
1.66457	1.59553	0.994581	0.957378	0	0
1.66449	1.59548	0.994344	0.957151	0	0
1.66376	1.59446	0.994106	0.956925	0	0
1.66009	1.59438	0.993869	0.956699	0	0
1.65881	1.59431	0.993632	0.956473	0	0
1.65844	1.59429	0.993395	0.956247	0	0
1.65843	1.59371	0.993158	0.956021	0	0
1.65823	1.59359	0.992922	0.955795	0	0
1.65735	1.59316	0.992685	0.95557	0	0
1.65735	1.59176	0.992449	0.955345	0	0
1.65722	1.59175	0.992212	0.955119	0	0
1.6571	1.59169	0.991976	0.954894	0	0
1.65695	1.58963	0.99174	0.954669	0	0
1.65684	1.5894	0.991504	0.954444	0	0
1.65656	1.58927	0.991268	0.954219	0	0
1.65651	1.5892	0.991032	0.953994	0	0
1.65646	1.58831	0.990797	0.95377	0	0
1.65558	1.58807	0.990561	0.953545	0	0
1.6555	1.58794	0.990326	0.953321	0	0
1.65396	1.58776	0.990091	0.953097	0	0
1.65374	1.58718	0.989856	0.952873	0	0
1.65315	1.5871	0.989621	0.952649	0	0
1.65242	1.58685	0.989386	0.952425	0	0
1.65206	1.58646	0.989151	0.952201	0	0
1.65113	1.5858	0.988917	0.951977	0	0
1.65042	1.58561	0.988682	0.951754	0	0
1.6495	1.58547	0.988448	0.95153	0	0
1.64908	1.58375	0.988214	0.951307	0	0
1.64816	1.58342	0.98798	0.951084	0	0
1.64766	1.58332	0.987746	0.950861	0	0
1.64744	1.58322	0.987512	0.950638	0	0
1.64731	1.58179	0.987278	0.950415	0	0
1.64723	1.58044	0.987045	0.950192	0	0
1.64717	1.58011	0.986811	0.94997	0	0
1.64694	1.57993	0.986578	0.949747	0	0
1.64682	1.5799	0.986345	0.949525	0	0
1.64626	1.5798	0.986112	0.949302	0	0
1.64609	1.57958	0.985879	0.94908	0	0
1.64596	1.57924	0.985646	0.948858	0	0
1.64579	1.57874	0.985413	0.948636	0	0
1.64566	1.57866	0.985181	0.948415	0	0
1.64562	1.57842	0.984948	0.948193	0	0
1.64529	1.57814	0.984716	0.947971	0	0
1.64424	1.5776	0.984484	0.94775	0	0
1.64396	1.57748	0.984251	0.947528	0	0
1.64344	1.57699	0.984019	0.947307	0	0
1.64263	1.57671	0.983788	0.947086	0	0
1.64174	1.57644	0.983556	0.946865	0	0
1.64053	1.57589	0.983324	0.946644	0	0
1.64005	1.57538	0.983093	0.946423	0	0
1.63915	1.57523	0.982861	0.946203	0	0
1.6384	1.57494	0.98263	0.945982	0	0
1.63756	1.5749	0.982399	0.945762	0	0
1.63633	1.57482	0.982168	0.945541	0	0
1.63606	1.57465	0.981937	0.945321	0	0
1.63561	1.57423	0.981706	0.945101	0	0
1.63522	1.5738	0.981476	0.944881	0	0
1.6347	1.57218	0.981245	0.944661	0	0
1.63443	1.57148	0.981015	0.944441	0	0
1.6344	1.57131	0.980785	0.944222	0	0
1.6327	1.57075	0.980554	0.944002	0	0
1.63244	1.56967	0.980324	0.943783	0	0
1.63222	1.56938	0.980095	0.943564	0	0
1.63173	1.56906	0.979865	0.943344	0	0
1.63142	1.56903	0.979635	0.943125	0	0
1.63117	1.56859	0.979405	0.942906	0	0
1.63096	1.56841	0.979176	0.942687	0	0
1.63066	1.56818	0.978947	0.942469	0	0
1.63051	1.56759	0.978718	0.94225	0	0
1.63042	1.56663	0.978488	0.942032	0	0
1.63033	1.56554	0.97826	0.941813	0	0
1.62958	1.56379	0.978031	0.941595	0	0
1.62958	1.56314	0.977802	0.941377	0	0
1.62917	1.56286	0.977573	0.941159	0	0
1.62909	1.5615	0.977345	0.940941	0	0
1.62836	1.56142	0.977117	0.940723	0	0
1.62805	1.56121	0.976888	0.940505	0	0
1.62791	1.56118	0.97666	0.940287	0	0
1.62715	1.56077	0.976432	0.94007	0	0
1.62709	1.56038	0.976204	0.939852	0	0
1.62655	1.56026	0.975976	0.939635	0	0
1.6265	1.56009	0.975749	0.939418	0	0
1.62641	1.56008	0.975521	0.939201	0	0
1.62624	1.55964	0.975294	0.938984	0	0
1.62554	1.55835	0.975067	0.938767	0	0
1.62544	1.55818	0.974839	0.93855	0	0
1.62522	1.55792	0.974612	0.938334	0	0
1.62458	1.55785	0.974385	0.938117	0	0
1.62379	1.55761	0.974159	0.937901	0	0
1.62348	1.55756	0.973932	0.937684	0	0
1.62316	1.55755	0.973705	0.937468	0	0
1.62316	1.55716	0.973479	0.937252	0	0
1.6214	1.55654	0.973252	0.937036	0	0
1.62104	1.55631	0.973026	0.93682	0	0
1.62071	1.55625	0.9728	0.936604	0	0
1.62065	1.55476	0.972574	0.936389	0	0
1.62011	1.55453	0.972348	0.936173	0	0
1.62007	1.55399	0.972122	0.935958	0	0
1.62006	1.55387	0.971897	0.935742	0	0
1.61938	1.55359	0.971671	0.935527	0	0
1.61865	1.55339	0.971446	0.935312	0	0
1.61848	1.55336	0.97122	0.935097	0	0
1.61833	1.5525	0.970995	0.934882	0	0
1.61796	1.55188	0.97077	0.934667	0	0
1.61787	1.5505	0.970545	0.934452	0	0
1.61735	1.55038	0.97032	0.934238	0	0
1.61729	1.54927	0.970095	0.934023	0	0
1.61672	1.54923	0.969871	0.933809	0	0
1.61649	1.54921	0.969646	0.933595	0	0
1.61565	1.54913	0.969422	0.933381	0	0
1.61559	1.5491	0.969198	0.933166	0	0
1.61522	1.54909	0.968973	0.932953	0	0
1.61514	1.54842	0.968749	0.932739	0	0
1.61447	1.54722	0.968525	0.932525	0	0
1.61427	1.54706	0.968302	0.932311	0	0
1.61426	1.54684	0.968078	0.932098	0	0
1.6141	1.54591	0.967854	0.931884	0	0
1.61397	1.54558	0.967631	0.931671	0	0
1.61393	1.5452	0.967407	0.931458	0	0
1.61382	1.54458	0.967184	0.931245	0	0
1.61369	1.54434	0.966961	0.931032	0	0
1.61337	1.54396	0.966738	0.930819	0	0
1.61323	1.54343	0.966515	0.930606	0	0
1.61203	1.54309	0.966292	0.930393	0	0
1.6115	1.54309	0.966069	0.930181	0	0
1.61149	1.54307	0.965847	0.929968	0	0
1.61116	1.54302	0.965624	0.929756	0	0
[truncated: 15,713 more rows]

## Sheet: Figure 5b
ob1	ob2	clower	cupper
6.03411	6.09041	6.77605	4.61259
5.80106	5.87957	5.79529	4.4335
5.50568	5.69618	5.38802	4.32067
5.28153	4.85541	5.1421	4.23662
4.84792	4.84293	4.96903	4.16912
4.65943	4.80224	4.83668	4.11248
4.62843	4.69892	4.7301	4.06356
4.62535	4.65034	4.64117	4.02044
4.60503	4.54975	4.56507	3.98185
4.46616	4.45398	4.49865	3.94688
4.43928	4.40954	4.43981	3.9149
4.43466	4.29204	4.38704	3.88542
4.27778	4.28298	4.33924	3.85807
4.08353	4.24111	4.29559	3.83255
4.0779	4.22212	4.25543	3.80862
4.04533	4.22096	4.21827	3.78609
4.03814	4.17363	4.1837	3.76481
4.03337	4.15935	4.15139	3.74463
4.02617	4.11172	4.12107	3.72545
4.01868	4.054	4.09252	3.70717
3.86607	3.99947	4.06555	3.6897
3.86341	3.93061	4.03999	3.67298
3.85544	3.92583	4.01571	3.65694
3.81074	3.84421	3.99259	3.64154
3.80465	3.82877	3.97053	3.62671
3.7906	3.77289	3.94943	3.61241
3.76585	3.75825	3.92921	3.59862
3.72609	3.71569	3.90982	3.58529
3.67489	3.70228	3.89118	3.57239
3.67296	3.69556	3.87324	3.5599
3.64226	3.67161	3.85595	3.54778
3.59262	3.66022	3.83926	3.53603
3.59173	3.64835	3.82314	3.52461
3.58721	3.61348	3.80755	3.5135
3.58632	3.5899	3.79245	3.5027
3.58006	3.57588	3.77782	3.49218
3.56807	3.55038	3.76363	3.48193
3.5522	3.54202	3.74986	3.47193
3.51021	3.52454	3.73647	3.46218
3.50375	3.4813	3.72345	3.45266
3.49025	3.48082	3.71079	3.44335
3.48955	3.46456	3.69845	3.43426
3.48628	3.45878	3.68643	3.42537
3.48008	3.45859	3.67472	3.41667
3.47086	3.45291	3.66328	3.40815
3.46813	3.44894	3.65212	3.39981
3.46594	3.44449	3.64122	3.39163
3.4592	3.42229	3.63057	3.38362
3.44611	3.41823	3.62015	3.37577
3.4442	3.41203	3.60996	3.36806
3.43375	3.4112	3.59999	3.36049
3.41477	3.40752	3.59023	3.35307
3.38617	3.4008	3.58066	3.34578
3.37706	3.38713	3.57129	3.33861
3.37607	3.37133	3.56211	3.33157
3.3691	3.367	3.5531	3.32465
3.35639	3.36611	3.54427	3.31785
3.35331	3.35746	3.5356	3.31115
3.34998	3.33554	3.52708	3.30457
3.34965	3.33533	3.51873	3.29809
3.33956	3.3249	3.51051	3.29171
3.33679	3.31895	3.50245	3.28543
3.33051	3.31795	3.49452	3.27924
3.29867	3.31739	3.48672	3.27315
3.29865	3.31238	3.47905	3.26714
3.29613	3.30976	3.47151	3.26122
3.29578	3.30481	3.46409	3.25539
3.29312	3.29198	3.45679	3.24964
3.28994	3.29154	3.4496	3.24397
3.28745	3.29098	3.44252	3.23837
3.27975	3.28591	3.43555	3.23285
3.27039	3.24731	3.42868	3.22741
3.26506	3.24366	3.42191	3.22203
3.25715	3.23675	3.41524	3.21673
3.255	3.22993	3.40866	3.21149
3.2474	3.22476	3.40218	3.20632
3.24412	3.2132	3.39579	3.20121
3.2425	3.20766	3.38948	3.19617
3.24195	3.20011	3.38326	3.19118
3.24016	3.19583	3.37713	3.18626
3.23718	3.19272	3.37107	3.18139
3.23718	3.19205	3.3651	3.17658
3.23166	3.18918	3.3592	3.17183
3.23061	3.1769	3.35337	3.16713
3.21326	3.16942	3.34762	3.16248
3.20837	3.16462	3.34194	3.15789
3.19516	3.15828	3.33633	3.15335
3.19303	3.15601	3.33078	3.14885
3.18749	3.14695	3.32531	3.14441
3.18578	3.13866	3.31989	3.14001
3.18531	3.12699	3.31454	3.13566
3.18479	3.12031	3.30926	3.13135
3.184	3.11307	3.30403	3.12709
3.18147	3.105	3.29886	3.12287
3.17743	3.10282	3.29375	3.11869
3.1758	3.10029	3.2887	3.11456
3.1758	3.09801	3.2837	3.11046
3.1758	3.09457	3.27875	3.10641
3.1758	3.09095	3.27386	3.1024
3.17307	3.08973	3.26902	3.09842
3.17276	3.08876	3.26423	3.09448
3.16895	3.08876	3.25949	3.09058
3.1613	3.08696	3.2548	3.08672
3.15263	3.07074	3.25016	3.08289
3.15142	3.06963	3.24556	3.07909
3.1511	3.06451	3.24101	3.07534
3.14848	3.06103	3.23651	3.07161
3.14681	3.05266	3.23205	3.06792
3.14469	3.04735	3.22763	3.06426
3.13975	3.04707	3.22325	3.06063
3.13245	3.04259	3.21892	3.05704
3.13133	3.04156	3.21463	3.05347
3.13027	3.03725	3.21037	3.04994
3.12948	3.03416	3.20616	3.04643
3.12408	3.03267	3.20198	3.04295
3.1236	3.03028	3.19785	3.03951
3.1212	3.0291	3.19375	3.03609
3.12021	3.02726	3.18968	3.0327
3.11567	3.02475	3.18566	3.02934
3.11023	3.02382	3.18166	3.026
3.1058	3.02181	3.17771	3.02269
3.09851	3.01938	3.17378	3.01941
3.08958	3.01587	3.16989	3.01615
3.08881	3.0137	3.16604	3.01292
3.08212	3.01298	3.16221	3.00971
3.08015	3.01147	3.15842	3.00653
3.07683	3.00442	3.15466	3.00337
3.05613	3.0021	3.15093	3.00023
3.05401	2.98707	3.14723	2.99712
3.04548	2.9809	3.14356	2.99403
3.04017	2.97853	3.13992	2.99097
3.03814	2.97682	3.13631	2.98792
3.03206	2.97534	3.13273	2.9849
3.03196	2.96805	3.12917	2.9819
3.02025	2.96099	3.12565	2.97893
3.01976	2.95951	3.12215	2.97597
3.01755	2.95345	3.11867	2.97303
3.01709	2.95308	3.11523	2.97012
3.01668	2.94387	3.11181	2.96722
3.01568	2.93732	3.10841	2.96435
3.01563	2.93466	3.10504	2.96149
3.01491	2.92496	3.1017	2.95866
3.01448	2.92476	3.09838	2.95584
3.01422	2.91521	3.09508	2.95304
3.00828	2.91498	3.09181	2.95026
3.00817	2.9149	3.08856	2.9475
3.00594	2.91292	3.08534	2.94476
3.00276	2.90915	3.08213	2.94203
2.99531	2.90827	3.07895	2.93932
2.9919	2.90365	3.07579	2.93663
2.98879	2.89833	3.07266	2.93396
2.98624	2.89774	3.06954	2.93131
2.98338	2.8942	3.06645	2.92867
2.97823	2.89186	3.06338	2.92605
2.97499	2.88565	3.06033	2.92344
2.97099	2.88356	3.0573	2.92085
2.96735	2.87456	3.05428	2.91828
2.9656	2.87306	3.05129	2.91572
2.96505	2.87183	3.04832	2.91318
2.96463	2.87138	3.04537	2.91065
2.96451	2.87068	3.04244	2.90814
2.96012	2.86997	3.03952	2.90564
2.96006	2.86983	3.03663	2.90316
2.95012	2.86333	3.03375	2.90069
2.94795	2.86235	3.03089	2.89824
2.9464	2.8607	3.02805	2.8958
2.94633	2.85991	3.02523	2.89337
2.93585	2.85854	3.02243	2.89096
2.93148	2.85812	3.01964	2.88857
2.9253	2.85659	3.01687	2.88618
2.92188	2.84503	3.01411	2.88381
2.92089	2.84263	3.01138	2.88146
2.91751	2.84063	3.00865	2.87911
2.91669	2.83845	3.00595	2.87678
2.91652	2.83642	3.00326	2.87447
2.91279	2.83399	3.00059	2.87216
2.90992	2.83025	2.99793	2.86987
2.90577	2.82732	2.99529	2.86759
2.90156	2.81886	2.99267	2.86532
2.89521	2.81842	2.99006	2.86307
2.8941	2.81559	2.98746	2.86083
2.89263	2.81475	2.98488	2.8586
2.89016	2.81264	2.98231	2.85638
2.88952	2.80928	2.97976	2.85417
2.88834	2.80696	2.97723	2.85197
2.88824	2.80696	2.9747	2.84979
2.88626	2.80696	2.97219	2.84762
2.88459	2.80696	2.9697	2.84545
2.88388	2.8062	2.96722	2.8433
2.88138	2.80473	2.96475	2.84116
2.88022	2.8037	2.9623	2.83903
2.87726	2.80305	2.95986	2.83692
2.87722	2.80223	2.95743	2.83481
2.87703	2.80177	2.95501	2.83271
2.87488	2.80073	2.95261	2.83063
2.87408	2.80002	2.95022	2.82855
2.87321	2.79909	2.94785	2.82648
2.87163	2.79888	2.94548	2.82443
2.87116	2.79856	2.94313	2.82238
2.86991	2.79275	2.94079	2.82035
2.86347	2.78816	2.93847	2.81832
2.86297	2.7881	2.93615	2.8163
2.86273	2.78809	2.93385	2.8143
2.85539	2.78649	2.93156	2.8123
2.85519	2.78282	2.92928	2.81031
2.85387	2.7791	2.92701	2.80833
2.85319	2.77826	2.92475	2.80637
2.85284	2.77825	2.9225	2.80441
2.85248	2.77617	2.92027	2.80245
2.85228	2.77173	2.91805	2.80051
2.84886	2.76978	2.91583	2.79858
2.84854	2.76897	2.91363	2.79666
2.84849	2.76639	2.91144	2.79474
2.84686	2.76359	2.90926	2.79283
2.84575	2.76347	2.90709	2.79094
2.84437	2.76164	2.90493	2.78905
2.84157	2.76097	2.90278	2.78717
2.83786	2.76004	2.90064	2.78529
2.83375	2.75974	2.89851	2.78343
2.8285	2.75735	2.89639	2.78157
2.82639	2.75538	2.89429	2.77973
2.82597	2.75366	2.89219	2.77789
2.82305	2.75187	2.8901	2.77605
2.81943	2.75041	2.88802	2.77423
2.81885	2.75007	2.88595	2.77241
2.81865	2.7483	2.88389	2.77061
2.81809	2.74551	2.88184	2.76881
2.81518	2.74528	2.87979	2.76701
2.81502	2.74444	2.87776	2.76523
2.8149	2.74435	2.87574	2.76345
2.81023	2.74399	2.87372	2.76168
2.80885	2.74096	2.87172	2.75992
2.80875	2.73973	2.86972	2.75816
2.80754	2.73857	2.86774	2.75642
2.80538	2.73507	2.86576	2.75467
2.79891	2.73376	2.86379	2.75294
2.79683	2.73301	2.86183	2.75121
2.79532	2.73106	2.85987	2.7495
2.79415	2.73097	2.85793	2.74778
2.79399	2.73036	2.85599	2.74608
2.79288	2.72979	2.85406	2.74438
2.79064	2.72856	2.85215	2.74269
2.78164	2.72733	2.85023	2.741
2.78078	2.72541	2.84833	2.73932
2.78012	2.72488	2.84644	2.73765
2.77569	2.72428	2.84455	2.73599
2.77055	2.71889	2.84267	2.73433
2.77036	2.71873	2.8408	2.73268
2.76955	2.71806	2.83893	2.73103
2.76891	2.71661	2.83708	2.72939
2.76799	2.71171	2.83523	2.72776
2.76528	2.71021	2.83339	2.72613
2.76431	2.70825	2.83156	2.72451
2.75891	2.70647	2.82973	2.7229
2.75829	2.70291	2.82791	2.72129
2.7575	2.7026	2.8261	2.71969
2.75714	2.70181	2.8243	2.71809
2.75349	2.69976	2.8225	2.7165
2.74961	2.69828	2.82071	2.71492
2.74709	2.69782	2.81893	2.71334
2.73402	2.69698	2.81716	2.71177
2.73254	2.69679	2.81539	2.71021
2.7314	2.68586	2.81363	2.70865
2.73035	2.68559	2.81187	2.70709
2.72221	2.68527	2.81013	2.70554
2.71708	2.68379	2.80838	2.704
2.71665	2.68303	2.80665	2.70246
2.71654	2.68155	2.80492	2.70093
2.71566	2.68063	2.8032	2.6994
2.71566	2.67824	2.80149	2.69788
2.71516	2.67764	2.79978	2.69637
2.71462	2.67755	2.79808	2.69486
2.71261	2.67749	2.79639	2.69335
2.71186	2.67589	2.7947	2.69185
2.71153	2.67589	2.79302	2.69036
2.71016	2.67478	2.79134	2.68887
2.70605	2.67405	2.78967	2.68739
2.70507	2.67353	2.78801	2.68591
2.70499	2.67267	2.78635	2.68444
2.70483	2.67231	2.7847	2.68297
2.70407	2.67101	2.78306	2.68151
2.70388	2.67089	2.78142	2.68005
2.70284	2.67069	2.77979	2.6786
2.69825	2.66685	2.77816	2.67715
2.69791	2.66577	2.77654	2.67571
2.69786	2.66532	2.77492	2.67427
2.69421	2.66496	2.77332	2.67284
2.69067	2.66305	2.77171	2.67141
2.6896	2.66075	2.77011	2.66998
2.68663	2.65797	2.76852	2.66857
2.68498	2.65742	2.76694	2.66715
2.68456	2.65585	2.76536	2.66574
2.68383	2.65367	2.76378	2.66434
2.6838	2.6485	2.76221	2.66294
2.68375	2.64717	2.76065	2.66154
2.68275	2.64554	2.75909	2.66015
2.68253	2.64464	2.75754	2.65877
2.67813	2.64298	2.75599	2.65739
2.67337	2.6398	2.75444	2.65601
2.67328	2.63918	2.75291	2.65464
2.67109	2.63726	2.75138	2.65327
2.67089	2.63638	2.74985	2.6519
2.66776	2.63386	2.74833	2.65055
2.66642	2.63291	2.74681	2.64919
2.66508	2.62862	2.7453	2.64784
2.66411	2.62589	2.74379	2.64649
2.66384	2.62565	2.74229	2.64515
2.66242	2.62565	2.7408	2.64381
2.66225	2.62496	2.73931	2.64248
2.66185	2.62439	2.73782	2.64115
2.66165	2.62217	2.73634	2.63983
2.65752	2.62187	2.73486	2.63851
2.6573	2.62147	2.73339	2.63719
2.65684	2.61952	2.73192	2.63588
2.65588	2.61467	2.73046	2.63457
2.65026	2.61345	2.72901	2.63326
2.64791	2.60621	2.72755	2.63196
2.64705	2.60381	2.72611	2.63067
2.64699	2.60376	2.72466	2.62937
2.64651	2.60186	2.72322	2.62809
2.64649	2.60142	2.72179	2.6268
2.64632	2.60013	2.72036	2.62552
2.64519	2.60011	2.71894	2.62424
2.64414	2.5956	2.71752	2.62297
2.64295	2.59359	2.7161	2.6217
2.64213	2.5925	2.71469	2.62043
2.63854	2.5924	2.71328	2.61917
2.63689	2.58948	2.71188	2.61791
2.63633	2.58912	2.71049	2.61666
2.6363	2.58796	2.70909	2.61541
2.63502	2.58778	2.7077	2.61416
2.63496	2.58767	2.70632	2.61292
2.63438	2.58722	2.70494	2.61168
2.63401	2.58712	2.70356	2.61044
2.63373	2.58556	2.70219	2.60921
2.63351	2.58545	2.70082	2.60798
2.63216	2.58433	2.69946	2.60676
2.63215	2.58345	2.6981	2.60554
2.63169	2.58315	2.69674	2.60432
2.63141	2.58251	2.69539	2.6031
2.63006	2.58229	2.69405	2.60189
2.6293	2.58158	2.6927	2.60069
2.62884	2.58056	2.69136	2.59948
2.62745	2.5802	2.69003	2.59828
2.62638	2.57941	2.6887	2.59708
2.62558	2.57724	2.68737	2.59589
2.62406	2.577	2.68605	2.5947
2.62295	2.57654	2.68473	2.59351
2.62246	2.57629	2.68341	2.59233
2.61907	2.57537	2.6821	2.59115
2.61819	2.57303	2.68079	2.58997
2.61699	2.57228	2.67949	2.58879
2.61653	2.5713	2.67819	2.58762
2.61448	2.56806	2.67689	2.58646
2.61357	2.56678	2.6756	2.58529
2.61177	2.56538	2.67431	2.58413
2.61076	2.56423	2.67303	2.58297
2.60922	2.56407	2.67175	2.58182
2.60871	2.56376	2.67047	2.58066
2.60746	2.56222	2.66919	2.57952
2.60629	2.56203	2.66792	2.57837
2.60578	2.56152	2.66666	2.57723
2.60539	2.5612	2.66539	2.57609
2.60457	2.55694	2.66414	2.57495
2.60401	2.55591	2.66288	2.57382
2.60401	2.55489	2.66163	2.57269
2.60122	2.55448	2.66038	2.57156
2.60046	2.55427	2.65913	2.57044
2.59811	2.55408	2.65789	2.56932
2.59799	2.55381	2.65665	2.5682
2.5962	2.55369	2.65542	2.56708
2.59568	2.55215	2.65418	2.56597
2.59423	2.55207	2.65296	2.56486
2.59368	2.55163	2.65173	2.56375
2.59235	2.54958	2.65051	2.56265
2.5919	2.54891	2.64929	2.56155
2.5885	2.54873	2.64808	2.56045
2.58784	2.54869	2.64687	2.55936
2.58762	2.54595	2.64566	2.55826
2.58611	2.54501	2.64445	2.55717
2.58336	2.54299	2.64325	2.55609
2.58186	2.5415	2.64205	2.555
2.58113	2.54059	2.64086	2.55392
2.5781	2.53911	2.63966	2.55284
2.5781	2.53762	2.63847	2.55177
2.57601	2.53487	2.63729	2.55069
2.57555	2.53299	2.63611	2.54962
2.5747	2.53274	2.63493	2.54856
2.57463	2.53237	2.63375	2.54749
2.57409	2.53205	2.63258	2.54643
2.57181	2.53054	2.63141	2.54537
2.56985	2.52987	2.63024	2.54431
2.56949	2.52849	2.62908	2.54326
2.56672	2.52743	2.62791	2.54221
2.56532	2.52593	2.62676	2.54116
2.56531	2.52357	2.6256	2.54011
2.5651	2.52328	2.62445	2.53907
2.56371	2.52294	2.6233	2.53803
2.56355	2.52219	2.62215	2.53699
2.56228	2.52138	2.62101	2.53595
2.5603	2.52081	2.61987	2.53492
2.56001	2.52079	2.61873	2.53389
2.55973	2.52027	2.6176	2.53286
2.55932	2.52024	2.61647	2.53183
2.55925	2.51998	2.61534	2.53081
2.55855	2.51838	2.61421	2.52979
2.55822	2.51746	2.61309	2.52877
2.55668	2.51711	2.61197	2.52775
2.5555	2.51699	2.61085	2.52674
2.55546	2.51619	2.60974	2.52572
2.55514	2.51506	2.60862	2.52472
2.5524	2.5138	2.60752	2.52371
2.55226	2.51193	2.60641	2.5227
2.55133	2.51156	2.60531	2.5217
2.55042	2.51022	2.60421	2.5207
2.54965	2.51022	2.60311	2.51971
2.54851	2.50862	2.60201	2.51871
2.54831	2.50818	2.60092	2.51772
2.54794	2.50791	2.59983	2.51673
2.54781	2.50717	2.59874	2.51574
2.54635	2.50633	2.59766	2.51475
2.54561	2.50279	2.59657	2.51377
2.54547	2.50212	2.5955	2.51279
2.5447	2.50163	2.59442	2.51181
2.5437	2.5008	2.59334	2.51083
2.54351	2.50075	2.59227	2.50986
2.54228	2.49931	2.5912	2.50889
2.54118	2.49928	2.59014	2.50792
2.54082	2.49832	2.58907	2.50695
2.54082	2.49832	2.58801	2.50598
2.53815	2.49768	2.58695	2.50502
2.5378	2.49721	2.5859	2.50406
2.53703	2.49656	2.58484	2.5031
2.53647	2.49587	2.58379	2.50214
2.53644	2.49218	2.58274	2.50119
2.53616	2.49206	2.5817	2.50024
2.53515	2.49183	2.58065	2.49929
2.53292	2.49154	2.57961	2.49834
2.53271	2.49123	2.57857	2.49739
2.5322	2.4903	2.57753	2.49645
2.5309	2.4898	2.5765	2.49551
2.52883	2.48941	2.57547	2.49457
2.5265	2.48921	2.57444	2.49363
2.52633	2.48811	2.57341	2.49269
2.52598	2.48623	2.57239	2.49176
2.52539	2.48614	2.57136	2.49083
2.52515	2.4856	2.57034	2.4899
2.5244	2.48285	2.56933	2.48897
2.52304	2.4815	2.56831	2.48805
2.52278	2.48087	2.5673	2.48712
2.52244	2.48071	2.56629	2.4862
2.52125	2.48035	2.56528	2.48528
2.52055	2.48003	2.56427	2.48436
2.52036	2.47865	2.56327	2.48345
2.52036	2.47822	2.56227	2.48253
2.51845	2.47815	2.56127	2.48162
2.51766	2.47602	2.56027	2.48071
2.51683	2.47466	2.55928	2.47981
2.51679	2.47444	2.55828	2.4789
2.51547	2.47443	2.55729	2.478
2.5148	2.47386	2.5563	2.47709
2.51281	2.47214	2.55532	2.47619
2.51157	2.47188	2.55433	2.4753
2.51096	2.47149	2.55335	2.4744
2.50821	2.46962	2.55237	2.47351
2.50788	2.4681	2.5514	2.47261
2.5078	2.46802	2.55042	2.47172
2.50715	2.46798	2.54945	2.47083
2.50518	2.46537	2.54848	2.46995
2.50482	2.46528	2.54751	2.46906
2.50422	2.46526	2.54654	2.46818
2.504	2.46335	2.54558	2.4673
2.504	2.46293	2.54461	2.46642
2.50302	2.46201	2.54365	2.46554
2.50211	2.46105	2.54269	2.46467
2.50166	2.46003	2.54174	2.46379
2.49836	2.458	2.54078	2.46292
2.49833	2.45752	2.53983	2.46205
2.49673	2.45723	2.53888	2.46118
2.49537	2.45711	2.53793	2.46031
2.49472	2.45543	2.53699	2.45945
2.49471	2.45532	2.53604	2.45858
2.49396	2.45511	2.5351	2.45772
2.49116	2.45507	2.53416	2.45686
2.48906	2.45494	2.53322	2.456
2.48833	2.45439	2.53229	2.45515
2.48802	2.4534	2.53135	2.45429
2.48781	2.4534	2.53042	2.45344
2.48656	2.45306	2.52949	2.45259
2.48523	2.45275	2.52856	2.45174
2.48499	2.45251	2.52763	2.45089
2.48282	2.45128	2.52671	2.45005
2.48218	2.44993	2.52579	2.4492
2.48201	2.44986	2.52487	2.44836
2.48198	2.44965	2.52395	2.44752
2.48192	2.4493	2.52303	2.44668
2.48145	2.44669	2.52212	2.44584
2.48049	2.44579	2.5212	2.445
2.47843	2.44567	2.52029	2.44417
2.47838	2.44542	2.51938	2.44334
2.47835	2.44276	2.51847	2.4425
2.47758	2.44192	2.51757	2.44168
2.47687	2.44147	2.51666	2.44085
2.47682	2.44142	2.51576	2.44002
2.4761	2.43932	2.51486	2.4392
2.47468	2.43826	2.51396	2.43837
2.47415	2.43802	2.51307	2.43755
2.4734	2.43603	2.51217	2.43673
2.47297	2.43308	2.51128	2.43591
2.47142	2.4309	2.51039	2.4351
2.47087	2.43053	2.5095	2.43428
2.47025	2.42946	2.50861	2.43347
2.46824	2.42864	2.50773	2.43265
2.4677	2.42805	2.50684	2.43184
2.46678	2.42694	2.50596	2.43103
2.46663	2.42668	2.50508	2.43023
2.46483	2.42654	2.5042	2.42942
2.46155	2.42629	2.50332	2.42862
2.46149	2.42627	2.50245	2.42781
2.4614	2.42619	2.50157	2.42701
2.4608	2.42544	2.5007	2.42621
2.46059	2.42487	2.49983	2.42541
2.4592	2.42268	2.49896	2.42462
2.45746	2.42268	2.4981	2.42382
2.45485	2.4225	2.49723	2.42303
2.45242	2.42133	2.49637	2.42223
2.45231	2.42058	2.49551	2.42144
2.45209	2.41744	2.49465	2.42065
2.45138	2.41695	2.49379	2.41987
2.45029	2.41672	2.49293	2.41908
2.44808	2.41636	2.49208	2.41829
2.44769	2.41636	2.49122	2.41751
2.44627	2.41518	2.49037	2.41673
2.44589	2.41396	2.48952	2.41595
2.44561	2.4139	2.48867	2.41517
2.44409	2.41294	2.48783	2.41439
2.44355	2.41116	2.48698	2.41361
2.44346	2.41095	2.48614	2.41284
2.44264	2.41024	2.48529	2.41206
2.44209	2.40966	2.48445	2.41129
2.44175	2.40943	2.48361	2.41052
2.44166	2.40758	2.48278	2.40975
2.43943	2.40758	2.48194	2.40898
2.43874	2.40756	2.48111	2.40822
2.43851	2.40453	2.48027	2.40745
2.43579	2.40411	2.47944	2.40669
2.43411	2.40269	2.47861	2.40592
2.43166	2.40114	2.47779	2.40516
2.43115	2.40036	2.47696	2.4044
2.42974	2.40008	2.47613	2.40364
2.42968	2.39981	2.47531	2.40289
2.42775	2.39965	2.47449	2.40213
2.42735	2.39855	2.47367	2.40138
2.42704	2.39855	2.47285	2.40062
2.42628	2.39787	2.47203	2.39987
2.42404	2.3959	2.47122	2.39912
2.42361	2.39523	2.4704	2.39837
2.4199	2.39401	2.46959	2.39762
2.41974	2.39321	2.46878	2.39688
2.41854	2.3926	2.46797	2.39613
2.4182	2.39093	2.46716	2.39539
2.41794	2.38947	2.46635	2.39464
2.41778	2.38634	2.46555	2.3939
2.41713	2.38522	2.46474	2.39316
2.4165	2.38494	2.46394	2.39242
2.41636	2.38378	2.46314	2.39169
2.41615	2.38125	2.46234	2.39095
2.41609	2.38116	2.46154	2.39022
2.41588	2.38104	2.46075	2.38948
2.41456	2.38101	2.45995	2.38875
2.41357	2.37925	2.45916	2.38802
2.4131	2.37924	2.45836	2.38729
2.41059	2.378	2.45757	2.38656
2.41037	2.37689	2.45678	2.38583
2.41022	2.37498	2.456	2.38511
2.40931	2.37491	2.45521	2.38438
2.40833	2.37373	2.45442	2.38366
2.40457	2.37228	2.45364	2.38293
2.4044	2.37039	2.45286	2.38221
2.40418	2.36953	2.45208	2.38149
2.40323	2.36922	2.4513	2.38077
2.40271	2.36922	2.45052	2.38006
2.40252	2.36899	2.44974	2.37934
2.40199	2.36865	2.44896	2.37862
2.40111	2.36842	2.44819	2.37791
2.4004	2.36702	2.44742	2.3772
2.3989	2.36693	2.44664	2.37649
2.39866	2.36681	2.44587	2.37578
2.39844	2.3659	2.44511	2.37507
2.39797	2.36398	2.44434	2.37436
2.39746	2.36336	2.44357	2.37365
2.39584	2.36293	2.44281	2.37295
2.3953	2.36255	2.44204	2.37224
2.39499	2.36246	2.44128	2.37154
2.39451	2.36101	2.44052	2.37084
2.39411	2.36099	2.43976	2.37013
2.39398	2.36093	2.439	2.36943
2.39301	2.36061	2.43824	2.36874
2.393	2.36044	2.43749	2.36804
2.3928	2.35996	2.43673	2.36734
2.39095	2.35936	2.43598	2.36665
2.39095	2.35876	2.43523	2.36595
2.39095	2.35764	2.43448	2.36526
2.38985	2.3576	2.43373	2.36457
2.3891	2.35375	2.43298	2.36388
2.38884	2.35201	2.43223	2.36319
2.38843	2.35153	2.43148	2.3625
2.38832	2.35134	2.43074	2.36181
2.38803	2.34988	2.43	2.36112
2.38625	2.34956	2.42925	2.36044
2.38594	2.34955	2.42851	2.35975
2.38328	2.34947	2.42777	2.35907
2.38321	2.34874	2.42704	2.35839
2.38261	2.34868	2.4263	2.35771
2.38211	2.34866	2.42556	2.35703
2.3815	2.34858	2.42483	2.35635
2.38137	2.3482	2.42409	2.35567
2.38081	2.34803	2.42336	2.35499
2.38019	2.34772	2.42263	2.35432
2.37943	2.34698	2.4219	2.35364
2.37893	2.34679	2.42117	2.35297
2.3784	2.34603	2.42045	2.3523
2.37819	2.34405	2.41972	2.35163
2.37689	2.34365	2.41899	2.35096
2.37647	2.34343	2.41827	2.35029
2.37533	2.34199	2.41755	2.34962
2.37497	2.34135	2.41683	2.34895
2.374	2.34103	2.41611	2.34829
2.37197	2.34026	2.41539	2.34762
2.37189	2.3399	2.41467	2.34696
2.37174	2.33833	2.41395	2.3463
2.37139	2.33633	2.41324	2.34563
2.37135	2.33429	2.41252	2.34497
2.37039	2.33413	2.41181	2.34431
2.36994	2.33357	2.4111	2.34365
2.36955	2.33297	2.41039	2.343
2.36937	2.33252	2.40968	2.34234
2.36934	2.33216	2.40897	2.34168
2.36885	2.32939	2.40826	2.34103
2.36877	2.32819	2.40755	2.34038
2.36802	2.3273	2.40685	2.33972
2.36752	2.32707	2.40614	2.33907
2.36637	2.32646	2.40544	2.33842
2.36505	2.32574	2.40474	2.33777
2.36458	2.32516	2.40404	2.33712
2.36443	2.32472	2.40334	2.33647
2.36407	2.32454	2.40264	2.33583
2.36376	2.3241	2.40194	2.33518
2.36371	2.32263	2.40124	2.33454
2.36366	2.32197	2.40055	2.33389
2.36056	2.32139	2.39985	2.33325
2.3604	2.32043	2.39916	2.33261
2.35829	2.32027	2.39847	2.33197
2.35803	2.32006	2.39778	2.33133
2.35803	2.32004	2.39709	2.33069
2.3579	2.31963	2.3964	2.33005
2.35748	2.31952	2.39571	2.32941
2.35705	2.3182	2.39502	2.32878
2.35646	2.31788	2.39434	2.32814
2.35639	2.31697	2.39365	2.32751
2.3562	2.31643	2.39297	2.32687
2.35566	2.31623	2.39229	2.32624
2.35362	2.31559	2.3916	2.32561
2.3524	2.31545	2.39092	2.32498
2.35222	2.31529	2.39024	2.32435
2.352	2.31516	2.38957	2.32372
2.35155	2.31388	2.38889	2.32309
2.35111	2.31382	2.38821	2.32247
2.35103	2.31348	2.38754	2.32184
2.34997	2.3107	2.38686	2.32122
2.34958	2.31032	2.38619	2.32059
2.34862	2.31008	2.38552	2.31997
2.34769	2.3098	2.38485	2.31935
2.34717	2.30874	2.38418	2.31872
2.34716	2.3087	2.38351	2.3181
2.34712	2.30563	2.38284	2.31748
2.347	2.30535	2.38217	2.31687
2.3468	2.30375	2.38151	2.31625
2.3432	2.30276	2.38084	2.31563
2.34215	2.30225	2.38018	2.31502
2.34078	2.30218	2.37951	2.3144
2.34067	2.30182	2.37885	2.31379
2.3395	2.30168	2.37819	2.31317
2.3392	2.30155	2.37753	2.31256
2.3371	2.30154	2.37687	2.31195
2.33702	2.29943	2.37621	2.31134
2.33683	2.29839	2.37555	2.31073
2.33679	2.29729	2.3749	2.31012
2.3363	2.29693	2.37424	2.30951
2.33484	2.29523	2.37359	2.3089
2.33331	2.29509	2.37294	2.3083
2.33277	2.29437	2.37228	2.30769
2.332	2.29396	2.37163	2.30709
2.33117	2.29396	2.37098	2.30648
2.3302	2.29391	2.37033	2.30588
2.33018	2.29362	2.36968	2.30528
2.33001	2.29299	2.36904	2.30468
2.32908	2.29241	2.36839	2.30408
2.32872	2.29004	2.36774	2.30348
2.32666	2.28921	2.3671	2.30288
2.32301	2.28907	2.36645	2.30228
2.32274	2.289	2.36581	2.30169
2.3224	2.28752	2.36517	2.30109
2.31899	2.28693	2.36453	2.30049
2.31654	2.28689	2.36389	2.2999
2.3161	2.28518	2.36325	2.29931
2.31587	2.28347	2.36261	2.29871
2.31585	2.28343	2.36197	2.29812
2.31567	2.28306	2.36134	2.29753
2.31526	2.28273	2.3607	2.29694
2.31347	2.28259	2.36007	2.29635
2.31304	2.28225	2.35943	2.29576
2.31303	2.28209	2.3588	2.29517
2.31249	2.28083	2.35817	2.29459
2.31181	2.28071	2.35754	2.294
2.30911	2.27947	2.35691	2.29341
2.3086	2.27942	2.35628	2.29283
2.30772	2.27869	2.35565	2.29225
2.30724	2.2786	2.35502	2.29166
2.30673	2.27853	2.3544	2.29108
2.30564	2.27838	2.35377	2.2905
2.30532	2.27799	2.35314	2.28992
2.30524	2.2776	2.35252	2.28934
2.30413	2.27702	2.3519	2.28876
2.30363	2.27589	2.35128	2.28818
2.30352	2.27577	2.35065	2.2876
2.30343	2.27263	2.35003	2.28703
2.30288	2.27189	2.34941	2.28645
2.30274	2.27157	2.3488	2.28587
2.30255	2.27157	2.34818	2.2853
2.30143	2.27129	2.34756	2.28473
2.30062	2.27084	2.34695	2.28415
2.30041	2.27078	2.34633	2.28358
2.29992	2.27052	2.34572	2.28301
2.2989	2.27035	2.3451	2.28244
2.2983	2.26907	2.34449	2.28187
2.29826	2.26879	2.34388	2.2813
2.29488	2.26863	2.34327	2.28073
2.29394	2.26819	2.34266	2.28016
2.2931	2.26717	2.34205	2.2796
2.29309	2.26678	2.34144	2.27903
2.29271	2.26649	2.34083	2.27847
2.29116	2.26635	2.34022	2.2779
2.29097	2.26634	2.33962	2.27734
2.29074	2.26604	2.33901	2.27678
2.29021	2.26531	2.33841	2.27621
2.28924	2.26513	2.33781	2.27565
2.28923	2.26305	2.3372	2.27509
2.2875	2.26246	2.3366	2.27453
2.2857	2.26148	2.336	2.27397
2.28534	2.26148	2.3354	2.27341
2.28489	2.26129	2.3348	2.27285
2.28394	2.26111	2.3342	2.2723
2.28388	2.26109	2.3336	2.27174
2.28328	2.26012	2.33301	2.27118
2.2829	2.2596	2.33241	2.27063
2.28202	2.2582	2.33182	2.27008
2.28167	2.25777	2.33122	2.26952
2.28027	2.25701	2.33063	2.26897
2.28018	2.257	2.33003	2.26842
2.28004	2.25593	2.32944	2.26787
2.27939	2.25575	2.32885	2.26731
2.27911	2.25537	2.32826	2.26676
2.27896	2.25482	2.32767	2.26622
2.2789	2.25464	2.32708	2.26567
2.27683	2.25439	2.32649	2.26512
2.27538	2.2543	2.32591	2.26457
2.27532	2.25402	2.32532	2.26403
2.2746	2.25399	2.32473	2.26348
2.27403	2.25293	2.32415	2.26293
2.27293	2.25271	2.32356	2.26239
2.27279	2.25238	2.32298	2.26185
2.27268	2.25204	2.3224	2.2613
2.27257	2.25194	2.32182	2.26076
2.27242	2.25173	2.32123	2.26022
2.27237	2.25112	2.32065	2.25968
2.27219	2.2508	2.32007	2.25914
2.27161	2.2499	2.31949	2.2586
2.27098	2.24988	2.31892	2.25806
2.2709	2.248	2.31834	2.25752
2.27039	2.24743	2.31776	2.25698
2.27027	2.24735	2.31719	2.25645
2.26946	2.24709	2.31661	2.25591
2.26929	2.2467	2.31604	2.25538
2.26879	2.24646	2.31546	2.25484
2.26837	2.24637	2.31489	2.25431
2.26659	2.24571	2.31432	2.25377
2.26648	2.24553	2.31375	2.25324
2.26631	2.24552	2.31318	2.25271
2.26605	2.24549	2.31261	2.25218
2.26428	2.24359	2.31204	2.25165
2.2637	2.24356	2.31147	2.25112
2.2627	2.24075	2.3109	2.25059
2.26249	2.24034	2.31033	2.25006
2.26232	2.23997	2.30977	2.24953
2.26117	2.23946	2.3092	2.249
2.26115	2.23863	2.30864	2.24847
2.26022	2.23839	2.30807	2.24795
2.25865	2.23781	2.30751	2.24742
2.25739	2.23719	2.30695	2.2469
2.25739	2.23672	2.30638	2.24637
2.25544	2.23643	2.30582	2.24585
2.2553	2.23564	2.30526	2.24533
2.25398	2.23558	2.3047	2.2448
2.25378	2.23531	2.30414	2.24428
2.2537	2.23416	2.30358	2.24376
2.25337	2.23401	2.30303	2.24324
2.25318	2.23382	2.30247	2.24272
2.25269	2.23368	2.30191	2.2422
2.2518	2.23309	2.30136	2.24168
2.25091	2.23275	2.3008	2.24116
2.25034	2.23211	2.30025	2.24065
2.249	2.23183	2.29969	2.24013
2.24894	2.2318	2.29914	2.23961
2.24787	2.23177	2.29859	2.2391
2.24787	2.23153	2.29804	2.23858
2.24763	2.23124	2.29749	2.23807
2.24754	2.23104	2.29694	2.23756
2.24581	2.22897	2.29639	2.23704
2.24496	2.22866	2.29584	2.23653
2.24471	2.22853	2.29529	2.23602
2.24405	2.22844	2.29474	2.23551
2.24396	2.22844	2.2942	2.235
2.24392	2.22836	2.29365	2.23449
2.24372	2.22833	2.2931	2.23398
2.24222	2.22726	2.29256	2.23347
2.24218	2.22652	2.29202	2.23296
2.24173	2.22641	2.29147	2.23245
2.24148	2.2262	2.29093	2.23195
2.24127	2.22549	2.29039	2.23144
2.24012	2.22493	2.28985	2.23094
2.23972	2.22406	2.28931	2.23043
2.23963	2.22286	2.28877	2.22993
2.23958	2.22194	2.28823	2.22942
2.23933	2.2215	2.28769	2.22892
2.23927	2.22069	2.28715	2.22842
2.23859	2.22068	2.28661	2.22791
2.23826	2.22032	2.28607	2.22741
2.23821	2.21948	2.28554	2.22691
2.23779	2.21913	2.285	2.22641
2.23755	2.21857	2.28447	2.22591
2.23741	2.21807	2.28393	2.22541
2.23573	2.21799	2.2834	2.22491
2.23564	2.21774	2.28287	2.22442
2.23558	2.21772	2.28234	2.22392
2.23545	2.2166	2.2818	2.22342
2.23522	2.21568	2.28127	2.22292
2.2333	2.21546	2.28074	2.22243
2.23311	2.21518	2.28021	2.22193
2.23278	2.21422	2.27968	2.22144
2.23231	2.21404	2.27916	2.22095
2.23225	2.214	2.27863	2.22045
2.23186	2.21345	2.2781	2.21996
2.23129	2.21291	2.27757	2.21947
2.23108	2.21284	2.27705	2.21897
2.23098	2.21178	2.27652	2.21848
2.23054	2.2117	2.276	2.21799
2.22967	2.21164	2.27547	2.2175
2.22948	2.21111	2.27495	2.21701
2.22915	2.21067	2.27443	2.21652
2.22751	2.20996	2.27391	2.21604
2.2268	2.20941	2.27338	2.21555
2.22588	2.20932	2.27286	2.21506
2.22587	2.20823	2.27234	2.21457
2.2247	2.20756	2.27182	2.21409
2.22405	2.20562	2.2713	2.2136
2.22397	2.20555	2.27078	2.21312
2.22364	2.20514	2.27027	2.21263
2.22334	2.20501	2.26975	2.21215
2.22259	2.20473	2.26923	2.21167
2.22186	2.20382	2.26872	2.21118
2.22181	2.20353	2.2682	2.2107
2.2218	2.20341	2.26769	2.21022
2.22177	2.20341	2.26717	2.20974
2.22177	2.20327	2.26666	2.20926
2.22121	2.20302	2.26615	2.20878
2.22089	2.20285	2.26563	2.2083
2.22076	2.20235	2.26512	2.20782
2.22072	2.20204	2.26461	2.20734
2.21916	2.202	2.2641	2.20686
2.21908	2.20181	2.26359	2.20638
2.21898	2.20181	2.26308	2.20591
2.218	2.20022	2.26257	2.20543
2.21786	2.19984	2.26206	2.20496
2.21634	2.19888	2.26155	2.20448
2.21538	2.19876	2.26105	2.20401
2.21526	2.19862	2.26054	2.20353
2.21365	2.19787	2.26003	2.20306
2.21359	2.19683	2.25953	2.20258
2.21351	2.19619	2.25902	2.20211
2.21297	2.19528	2.25852	2.20164
2.21273	2.19488	2.25802	2.20117
2.21199	2.19422	2.25751	2.2007
2.21068	2.19241	2.25701	2.20023
2.21037	2.19215	2.25651	2.19976
2.20956	2.19186	2.25601	2.19929
2.20891	2.1916	2.25551	2.19882
2.20875	2.19148	2.25501	2.19835
2.20813	2.19121	2.25451	2.19788
2.2079	2.1912	2.25401	2.19741
2.20789	2.19023	2.25351	2.19695
2.20753	2.19022	2.25301	2.19648
2.20751	2.18996	2.25251	2.19601
2.20743	2.18947	2.25202	2.19555
2.20718	2.18813	2.25152	2.19508
2.20526	2.18792	2.25102	2.19462
2.20524	2.18745	2.25053	2.19416
2.20433	2.18655	2.25003	2.19369
2.20313	2.18564	2.24954	2.19323
2.20309	2.18561	2.24905	2.19277
2.20284	2.18542	2.24855	2.1923
2.20283	2.18535	2.24806	2.19184
2.20207	2.18527	2.24757	2.19138
2.20098	2.18525	2.24708	2.19092
2.20082	2.18523	2.24659	2.19046
2.20065	2.18517	2.2461	2.19
2.20053	2.18408	2.24561	2.18954
2.20043	2.18358	2.24512	2.18908
2.19992	2.18351	2.24463	2.18863
2.19981	2.18206	2.24414	2.18817
2.198	2.18162	2.24365	2.18771
2.1979	2.18119	2.24317	2.18726
2.19772	2.18028	2.24268	2.1868
2.19738	2.1801	2.24219	2.18634
2.1969	2.17895	2.24171	2.18589
2.19667	2.17816	2.24122	2.18543
2.1954	2.17784	2.24074	2.18498
2.19496	2.17776	2.24025	2.18453
2.1949	2.17752	2.23977	2.18407
2.19429	2.17707	2.23929	2.18362
2.19425	2.17707	2.23881	2.18317
2.19422	2.17655	2.23832	2.18272
2.19364	2.1762	2.23784	2.18227
2.19273	2.17529	2.23736	2.18182
2.19185	2.17479	2.23688	2.18137
2.19169	2.17386	2.2364	2.18092
2.19163	2.17259	2.23592	2.18047
2.1915	2.17239	2.23544	2.18002
2.19148	2.1715	2.23497	2.17957
2.19125	2.1713	2.23449	2.17912
2.191	2.17127	2.23401	2.17867
2.19079	2.17127	2.23354	2.17823
2.19046	2.17127	2.23306	2.17778
2.19045	2.17121	2.23258	2.17733
2.19016	2.17051	2.23211	2.17689
2.18926	2.17046	2.23163	2.17644
2.18893	2.17026	2.23116	2.176
2.18879	2.16973	2.23069	2.17555
2.18782	2.16963	2.23021	2.17511
2.18773	2.16953	2.22974	2.17467
2.18764	2.16938	2.22927	2.17422
2.18747	2.1692	2.2288	2.17378
2.18742	2.16824	2.22833	2.17334
2.18721	2.16821	2.22786	2.1729
2.18665	2.1682	2.22739	2.17246
2.18621	2.1677	2.22692	2.17202
2.18615	2.16725	2.22645	2.17158
2.18599	2.16721	2.22598	2.17114
2.18568	2.16661	2.22551	2.1707
2.18563	2.16624	2.22504	2.17026
2.18504	2.16526	2.22458	2.16982
2.18421	2.16465	2.22411	2.16938
2.18391	2.16371	2.22364	2.16895
2.18374	2.16295	2.22318	2.16851
2.18342	2.16282	2.22271	2.16807
2.18311	2.16242	2.22225	2.16764
2.18304	2.16154	2.22179	2.1672
2.18283	2.1614	2.22132	2.16677
2.18251	2.16129	2.22086	2.16633
2.18134	2.16055	2.2204	2.1659
2.18057	2.16049	2.21993	2.16546
2.18039	2.15935	2.21947	2.16503
2.17947	2.15848	2.21901	2.1646
2.17925	2.15755	2.21855	2.16416
2.179	2.1568	2.21809	2.16373
2.1789	2.15662	2.21763	2.1633
2.17742	2.15568	2.21717	2.16287
2.17735	2.15562	2.21671	2.16244
2.17721	2.15486	2.21626	2.16201
2.17718	2.15465	2.2158	2.16158
2.17675	2.15402	2.21534	2.16115
2.17607	2.15387	2.21488	2.16072
2.17574	2.15334	2.21443	2.16029
2.17506	2.15333	2.21397	2.15986
2.17376	2.15293	2.21352	2.15944
2.17368	2.15275	2.21306	2.15901
2.17352	2.15255	2.21261	2.15858
2.17308	2.15254	2.21215	2.15816
2.17276	2.15221	2.2117	2.15773
2.17266	2.15208	2.21125	2.1573
2.17239	2.15149	2.21079	2.15688
2.17175	2.15105	2.21034	2.15645
2.17175	2.15099	2.20989	2.15603
2.17108	2.15065	2.20944	2.15561
2.17103	2.15054	2.20899	2.15518
2.17062	2.14907	2.20854	2.15476
2.17027	2.14825	2.20809	2.15434
2.16896	2.14789	2.20764	2.15391
2.16863	2.14751	2.20719	2.15349
2.16862	2.14548	2.20674	2.15307
2.16845	2.14531	2.20629	2.15265
2.16832	2.14514	2.20584	2.15223
2.16789	2.14454	2.2054	2.15181
2.16671	2.14376	2.20495	2.15139
2.16666	2.14374	2.20451	2.15097
2.16592	2.14324	2.20406	2.15055
2.16553	2.14217	2.20361	2.15013
2.16541	2.14217	2.20317	2.14971
2.16511	2.14061	2.20272	2.1493
2.16447	2.13906	2.20228	2.14888
2.16318	2.13896	2.20184	2.14846
2.16306	2.13885	2.20139	2.14805
2.16299	2.13817	2.20095	2.14763
2.16234	2.1374	2.20051	2.14721
2.16183	2.13708	2.20007	2.1468
2.16181	2.13675	2.19963	2.14638
2.15948	2.13652	2.19919	2.14597
2.15942	2.13646	2.19875	2.14556
2.1586	2.13566	2.19831	2.14514
2.15832	2.13515	2.19787	2.14473
2.15831	2.13345	2.19743	2.14432
2.15814	2.13216	2.19699	2.1439
2.15687	2.13196	2.19655	2.14349
2.15638	2.13124	2.19611	2.14308
2.15621	2.13124	2.19567	2.14267
2.15602	2.13119	2.19524	2.14226
2.15565	2.13114	2.1948	2.14185
2.15424	2.13104	2.19437	2.14144
2.15391	2.13066	2.19393	2.14103
2.15354	2.13044	2.19349	2.14062
2.15337	2.13032	2.19306	2.14021
2.15283	2.13012	2.19263	2.1398
2.15265	2.12999	2.19219	2.13939
2.15234	2.12971	2.19176	2.13898
2.15231	2.12942	2.19132	2.13858
2.15212	2.12929	2.19089	2.13817
2.15204	2.12841	2.19046	2.13776
2.15156	2.12838	2.19003	2.13736
2.15152	2.12778	2.1896	2.13695
2.15149	2.12742	2.18917	2.13655
2.15135	2.12617	2.18874	2.13614
2.15105	2.12576	2.18831	2.13574
2.15078	2.12536	2.18788	2.13533
2.15058	2.12531	2.18745	2.13493
2.15041	2.12528	2.18702	2.13452
2.15036	2.12515	2.18659	2.13412
2.14991	2.12492	2.18616	2.13372
2.14962	2.12439	2.18573	2.13332
2.14942	2.12429	2.18531	2.13291
2.14844	2.12353	2.18488	2.13251
2.1478	2.12318	2.18445	2.13211
2.14729	2.12304	2.18403	2.13171
2.14693	2.12249	2.1836	2.13131
2.14551	2.1218	2.18318	2.13091
2.14532	2.12153	2.18275	2.13051
2.14455	2.121	2.18233	2.13011
2.14447	2.12034	2.1819	2.12971
2.14436	2.11958	2.18148	2.12931
2.14416	2.11944	2.18106	2.12892
2.14384	2.11936	2.18063	2.12852
2.14367	2.11912	2.18021	2.12812
2.14345	2.11843	2.17979	2.12772
2.14341	2.11751	2.17937	2.12733
2.14175	2.11658	2.17895	2.12693
2.14151	2.11548	2.17853	2.12653
2.14116	2.1152	2.17811	2.12614
2.14082	2.11508	2.17769	2.12574
2.14053	2.11492	2.17727	2.12535
2.14044	2.11415	2.17685	2.12495
2.13899	2.11367	2.17643	2.12456
2.13896	2.11286	2.17601	2.12416
2.13834	2.112	2.17559	2.12377
2.13825	2.11097	2.17518	2.12338
2.13739	2.1108	2.17476	2.12299
2.13641	2.11035	2.17434	2.12259
2.13602	2.10995	2.17393	2.1222
2.13587	2.10938	2.17351	2.12181
2.13578	2.10931	2.17309	2.12142
2.13459	2.10926	2.17268	2.12103
2.13435	2.10889	2.17227	2.12064
2.13354	2.10867	2.17185	2.12025
2.13332	2.10852	2.17144	2.11986
2.13302	2.10815	2.17102	2.11947
2.13293	2.1079	2.17061	2.11908
2.13278	2.1075	2.1702	2.11869
2.13265	2.10594	2.16978	2.1183
2.13231	2.10587	2.16937	2.11791
2.13216	2.10547	2.16896	2.11752
2.13199	2.10468	2.16855	2.11714
2.13188	2.10449	2.16814	2.11675
2.13135	2.1038	2.16773	2.11636
2.13127	2.10279	2.16732	2.11598
2.13109	2.10244	2.16691	2.11559
2.13016	2.10206	2.1665	2.1152
2.12993	2.10198	2.16609	2.11482
2.12955	2.10097	2.16568	2.11443
2.12946	2.10062	2.16527	2.11405
2.12916	2.09968	2.16487	2.11367
2.12775	2.09925	2.16446	2.11328
2.12682	2.09898	2.16405	2.1129
2.12613	2.09892	2.16364	2.11251
2.12603	2.09868	2.16324	2.11213
2.12577	2.09824	2.16283	2.11175
2.12524	2.09823	2.16243	2.11137
2.12505	2.09821	2.16202	2.11098
2.12395	2.09787	2.16162	2.1106
2.12323	2.09741	2.16121	2.11022
2.12289	2.09691	2.16081	2.10984
2.12286	2.09673	2.1604	2.10946
2.12228	2.0965	2.16	2.10908
2.12208	2.09639	2.1596	2.1087
2.122	2.0962	2.1592	2.10832
2.12165	2.09611	2.15879	2.10794
2.12153	2.09541	2.15839	2.10756
2.12119	2.09534	2.15799	2.10718
2.12085	2.09339	2.15759	2.10681
2.12075	2.09312	2.15719	2.10643
2.1204	2.09289	2.15679	2.10605
2.12023	2.09259	2.15639	2.10567
2.11976	2.09246	2.15599	2.1053
2.11925	2.09115	2.15559	2.10492
2.11907	2.09095	2.15519	2.10454
2.1187	2.09026	2.15479	2.10417
2.11819	2.0894	2.15439	2.10379
2.11801	2.08875	2.154	2.10342
2.11772	2.08839	2.1536	2.10304
2.11715	2.08829	2.1532	2.10267
2.11603	2.08811	2.1528	2.10229
2.11537	2.08788	2.15241	2.10192
2.11516	2.08637	2.15201	2.10155
2.11486	2.08636	2.15162	2.10117
2.11458	2.08618	2.15122	2.1008
2.11394	2.08573	2.15082	2.10043
2.11352	2.08348	2.15043	2.10006
2.11344	2.08335	2.15004	2.09968
2.11304	2.08326	2.14964	2.09931
2.11302	2.0832	2.14925	2.09894
2.11299	2.08262	2.14885	2.09857
2.11297	2.08226	2.14846	2.0982
2.11218	2.08159	2.14807	2.09783
2.11217	2.08152	2.14768	2.09746
2.11188	2.08145	2.14729	2.09709
2.11122	2.0814	2.14689	2.09672
2.11105	2.08128	2.1465	2.09635
2.11002	2.08092	2.14611	2.09598
2.10916	2.08072	2.14572	2.09561
2.10906	2.08043	2.14533	2.09524
2.10905	2.08006	2.14494	2.09488
2.108	2.07896	2.14455	2.09451
2.10783	2.07877	2.14416	2.09414
2.10782	2.07866	2.14377	2.09378
2.10671	2.07854	2.14339	2.09341
2.10654	2.07853	2.143	2.09304
2.10652	2.07834	2.14261	2.09268
2.10621	2.07819	2.14222	2.09231
2.10579	2.07817	2.14184	2.09195
2.10563	2.07805	2.14145	2.09158
2.10557	2.07794	2.14106	2.09122
2.10549	2.07769	2.14068	2.09085
2.10529	2.07765	2.14029	2.09049
2.10506	2.07736	2.13991	2.09012
2.10504	2.07729	2.13952	2.08976
2.1047	2.07714	2.13914	2.0894
2.10444	2.07705	2.13875	2.08903
2.10428	2.07664	2.13837	2.08867
2.10367	2.07647	2.13798	2.08831
2.10332	2.07579	2.1376	2.08795
2.10306	2.07558	2.13722	2.08759
2.10296	2.07527	2.13683	2.08723
2.1028	2.07503	2.13645	2.08686
2.1026	2.07492	2.13607	2.0865
2.10226	2.0748	2.13569	2.08614
2.10189	2.07439	2.13531	2.08578
2.10156	2.07423	2.13493	2.08542
2.10134	2.0741	2.13455	2.08506
2.10128	2.07401	2.13417	2.08471
2.1011	2.07386	2.13379	2.08435
2.10109	2.07372	2.13341	2.08399
2.1003	2.07363	2.13303	2.08363
2.09961	2.07311	2.13265	2.08327
2.09823	2.07293	2.13227	2.08291
2.09802	2.07257	2.13189	2.08256
2.09782	2.072	2.13151	2.0822
2.09753	2.07151	2.13113	2.08184
2.09705	2.07124	2.13076	2.08149
2.09639	2.0707	2.13038	2.08113
2.09625	2.07037	2.13	2.08077
2.09613	2.07005	2.12963	2.08042
2.09608	2.06971	2.12925	2.08006
2.09554	2.069	2.12887	2.07971
2.09502	2.06834	2.1285	2.07935
2.09485	2.06827	2.12812	2.079
2.09447	2.06822	2.12775	2.07865
2.09444	2.06802	2.12737	2.07829
2.09442	2.06726	2.127	2.07794
2.09392	2.06683	2.12663	2.07758
2.09392	2.06679	2.12625	2.07723
2.09369	2.06623	2.12588	2.07688
2.09363	2.0662	2.12551	2.07653
2.09224	2.06539	2.12513	2.07617
2.09203	2.06479	2.12476	2.07582
2.09109	2.06463	2.12439	2.07547
2.09082	2.06451	2.12402	2.07512
2.0902	2.06425	2.12365	2.07477
2.08958	2.06375	2.12327	2.07442
2.08947	2.06341	2.1229	2.07407
2.08909	2.06269	2.12253	2.07372
2.08887	2.06268	2.12216	2.07337
2.08822	2.0612	2.12179	2.07302
2.0878	2.06112	2.12142	2.07267
2.08754	2.06036	2.12105	2.07232
2.0875	2.05991	2.12069	2.07197
2.08746	2.0599	2.12032	2.07162
2.08687	2.0597	2.11995	2.07128
2.08569	2.05938	2.11958	2.07093
2.08559	2.05867	2.11921	2.07058
2.0848	2.05849	2.11885	2.07023
2.08465	2.05839	2.11848	2.06989
2.08431	2.05786	2.11811	2.06954
2.08344	2.05778	2.11775	2.06919
2.08316	2.0573	2.11738	2.06885
2.08295	2.05692	2.11701	2.0685
2.08254	2.05623	2.11665	2.06816
2.08235	2.05604	2.11628	2.06781
2.08219	2.05596	2.11592	2.06747
2.08204	2.05588	2.11555	2.06712
2.0819	2.05553	2.11519	2.06678
2.08105	2.05489	2.11483	2.06643
2.0809	2.05476	2.11446	2.06609
2.0808	2.05472	2.1141	2.06575
2.08059	2.05453	2.11373	2.0654
2.08028	2.05448	2.11337	2.06506
2.07965	2.05437	2.11301	2.06472
2.07947	2.05383	2.11265	2.06437
2.07888	2.05376	2.11229	2.06403
2.07874	2.05333	2.11192	2.06369
2.07799	2.05283	2.11156	2.06335
2.07709	2.05273	2.1112	2.06301
2.07652	2.05224	2.11084	2.06267
2.07575	2.05141	2.11048	2.06232
2.07571	2.05123	2.11012	2.06198
2.07532	2.05102	2.10976	2.06164
2.07482	2.05036	2.1094	2.0613
2.07478	2.05	2.10904	2.06096
2.07397	2.04902	2.10868	2.06062
2.07356	2.04881	2.10832	2.06028
2.07356	2.04868	2.10797	2.05995
2.07352	2.04787	2.10761	2.05961
2.07277	2.04669	2.10725	2.05927
2.07267	2.04655	2.10689	2.05893
2.07231	2.04654	2.10653	2.05859
2.07208	2.04625	2.10618	2.05825
2.07205	2.04577	2.10582	2.05792
2.072	2.04499	2.10546	2.05758
2.07186	2.04499	2.10511	2.05724
2.07174	2.04492	2.10475	2.05691
2.07174	2.04478	2.1044	2.05657
2.07128	2.0447	2.10404	2.05623
2.07093	2.04466	2.10369	2.0559
2.07088	2.0442	2.10333	2.05556
2.06928	2.04389	2.10298	2.05523
2.06891	2.04388	2.10262	2.05489
2.06875	2.04344	2.10227	2.05456
2.06818	2.04313	2.10192	2.05422
2.06801	2.04289	2.10156	2.05389
2.06799	2.04285	2.10121	2.05356
2.06793	2.04284	2.10086	2.05322
2.06762	2.04268	2.10051	2.05289
2.06695	2.0426	2.10015	2.05256
2.06608	2.04203	2.0998	2.05222
2.06588	2.04164	2.09945	2.05189
2.06564	2.04156	2.0991	2.05156
2.06459	2.04127	2.09875	2.05123
2.06457	2.04111	2.0984	2.05089
2.06434	2.0411	2.09805	2.05056
2.06357	2.04093	2.0977	2.05023
2.0635	2.04067	2.09735	2.0499
2.06348	2.04046	2.097	2.04957
2.06315	2.04041	2.09665	2.04924
2.063	2.03998	2.0963	2.04891
2.06284	2.03976	2.09595	2.04858
2.06284	2.03969	2.0956	2.04825
2.06284	2.03954	2.09525	2.04792
2.06278	2.03941	2.09491	2.04759
2.0627	2.03899	2.09456	2.04726
2.06253	2.03846	2.09421	2.04693
2.06225	2.03818	2.09386	2.0466
2.06196	2.03696	2.09352	2.04627
2.06178	2.03675	2.09317	2.04595
2.06156	2.03668	2.09282	2.04562
2.06151	2.03661	2.09248	2.04529
2.06104	2.03626	2.09213	2.04496
2.06071	2.03597	2.09179	2.04464
2.06045	2.0356	2.09144	2.04431
2.06041	2.03546	2.0911	2.04398
2.06007	2.03512	2.09075	2.04366
2.05987	2.03492	2.09041	2.04333
2.05963	2.03481	2.09006	2.043
2.05954	2.03372	2.08972	2.04268
2.0589	2.03342	2.08938	2.04235
2.05863	2.0333	2.08903	2.04203
2.0586	2.03295	2.08869	2.0417
2.05778	2.03239	2.08835	2.04138
2.05735	2.03227	2.088	2.04106
2.05632	2.03209	2.08766	2.04073
2.0561	2.03198	2.08732	2.04041
2.05579	2.03174	2.08698	2.04008
2.05577	2.03147	2.08664	2.03976
2.05506	2.03134	2.0863	2.03944
2.05472	2.0313	2.08595	2.03911
2.05367	2.03114	2.08561	2.03879
2.05362	2.03094	2.08527	2.03847
2.0531	2.03038	2.08493	2.03815
2.05272	2.0298	2.08459	2.03783
2.05271	2.02954	2.08425	2.0375
2.05169	2.02895	2.08391	2.03718
2.05166	2.02878	2.08358	2.03686
2.05126	2.02851	2.08324	2.03654
2.0512	2.02774	2.0829	2.03622
2.05097	2.0277	2.08256	2.0359
2.05096	2.02758	2.08222	2.03558
2.05083	2.02743	2.08188	2.03526
2.05078	2.02741	2.08155	2.03494
2.05067	2.02738	2.08121	2.03462
2.05058	2.02733	2.08087	2.0343
2.05056	2.02726	2.08054	2.03398
2.0496	2.02686	2.0802	2.03366
2.04943	2.02678	2.07986	2.03334
2.04924	2.02667	2.07953	2.03303
2.04876	2.02667	2.07919	2.03271
2.04732	2.02655	2.07886	2.03239
2.04688	2.02636	2.07852	2.03207
2.0463	2.02613	2.07819	2.03175
2.0456	2.02562	2.07785	2.03144
2.04556	2.02557	2.07752	2.03112
2.04539	2.02539	2.07718	2.0308
2.04505	2.02519	2.07685	2.03049
2.04501	2.02504	2.07651	2.03017
2.04493	2.02487	2.07618	2.02986
2.0449	2.02482	2.07585	2.02954
2.04475	2.02443	2.07551	2.02922
2.04472	2.02442	2.07518	2.02891
2.04441	2.02442	2.07485	2.02859
2.04428	2.02396	2.07452	2.02828
2.04405	2.0239	2.07419	2.02796
2.04366	2.02356	2.07385	2.02765
2.04345	2.02332	2.07352	2.02734
2.043	2.02332	2.07319	2.02702
2.04271	2.02324	2.07286	2.02671
2.0426	2.02219	2.07253	2.02639
2.04257	2.02176	2.0722	2.02608
2.04248	2.02139	2.07187	2.02577
2.0414	2.02117	2.07154	2.02546
2.04081	2.02081	2.07121	2.02514
2.04055	2.02021	2.07088	2.02483
2.03874	2.01974	2.07055	2.02452
2.03869	2.01942	2.07022	2.02421
2.03867	2.0194	2.06989	2.0239
2.03847	2.01914	2.06956	2.02358
2.03837	2.01881	2.06924	2.02327
2.03827	2.01862	2.06891	2.02296
2.0381	2.01828	2.06858	2.02265
2.03805	2.0182	2.06825	2.02234
2.03791	2.01807	2.06793	2.02203
2.03774	2.01789	2.0676	2.02172
2.03772	2.01786	2.06727	2.02141
2.03758	2.01776	2.06695	2.0211
2.03751	2.01756	2.06662	2.02079
2.03717	2.01739	2.06629	2.02048
2.03708	2.01683	2.06597	2.02017
2.03706	2.01666	2.06564	2.01987
2.03657	2.01639	2.06532	2.01956
2.03478	2.01639	2.06499	2.01925
2.03478	2.01616	2.06467	2.01894
2.03433	2.01524	2.06434	2.01863
2.03403	2.01504	2.06402	2.01833
2.03401	2.01503	2.06369	2.01802
2.03387	2.01448	2.06337	2.01771
2.0338	2.01405	2.06305	2.0174
2.03336	2.01396	2.06272	2.0171
2.03329	2.0139	2.0624	2.01679
2.03328	2.01382	2.06208	2.01648
2.0331	2.01339	2.06175	2.01618
2.03205	2.01309	2.06143	2.01587
2.03135	2.0126	2.06111	2.01557
2.03108	2.01227	2.06079	2.01526
2.03095	2.01218	2.06047	2.01496
2.03093	2.01196	2.06014	2.01465
2.0309	2.01192	2.05982	2.01435
2.03084	2.01188	2.0595	2.01404
2.03001	2.01184	2.05918	2.01374
2.03001	2.0118	2.05886	2.01343
2.03001	2.01179	2.05854	2.01313
2.02984	2.01174	2.05822	2.01283
2.02912	2.01134	2.0579	2.01252
2.02884	2.01127	2.05758	2.01222
2.02842	2.01127	2.05726	2.01192
2.02788	2.00946	2.05694	2.01161
2.02779	2.00922	2.05662	2.01131
2.02772	2.00899	2.0563	2.01101
2.02756	2.0088	2.05599	2.01071
2.02742	2.00874	2.05567	2.0104
2.02722	2.00865	2.05535	2.0101
2.02715	2.00865	2.05503	2.0098
2.0271	2.00823	2.05471	2.0095
2.0269	2.00765	2.0544	2.0092
2.02606	2.00739	2.05408	2.0089
2.02562	2.00728	2.05376	2.0086
2.02555	2.00695	2.05345	2.0083
2.02553	2.00684	2.05313	2.008
2.02551	2.00637	2.05281	2.0077
2.02486	2.00613	2.0525	2.0074
2.02466	2.00589	2.05218	2.0071
2.02441	2.00547	2.05187	2.0068
2.02412	2.00536	2.05155	2.0065
2.02381	2.00515	2.05124	2.0062
2.02359	2.0045	2.05092	2.0059
2.02328	2.00412	2.05061	2.0056
2.02321	2.00403	2.05029	2.0053
2.02293	2.00391	2.04998	2.00501
2.02225	2.00385	2.04966	2.00471
2.02209	2.00381	2.04935	2.00441
2.02165	2.00373	2.04904	2.00411
2.02156	2.00279	2.04872	2.00382
2.02118	2.00257	2.04841	2.00352
2.021	2.00212	2.0481	2.00322
2.02047	2.0021	2.04779	2.00292
2.01919	2.00194	2.04747	2.00263
2.0191	2.00173	2.04716	2.00233
2.01839	2.00156	2.04685	2.00204
2.01788	2.00065	2.04654	2.00174
2.01763	1.99989	2.04623	2.00144
2.01599	1.99977	2.04591	2.00115
2.01561	1.99965	2.0456	2.00085
2.01508	1.99935	2.04529	2.00056
2.01448	1.99867	2.04498	2.00026
2.01422	1.9985	2.04467	1.99997
2.01397	1.9985	2.04436	1.99967
2.01392	1.99837	2.04405	1.99938
2.01376	1.99806	2.04374	1.99909
2.01357	1.99642	2.04343	1.99879
2.01342	1.99638	2.04312	1.9985
2.01307	1.99631	2.04281	1.99821
2.01302	1.99569	2.04251	1.99791
2.01291	1.99563	2.0422	1.99762
2.0126	1.99524	2.04189	1.99733
2.01219	1.99503	2.04158	1.99703
2.01198	1.99502	2.04127	1.99674
2.01173	1.99456	2.04096	1.99645
2.01171	1.99329	2.04066	1.99616
2.0117	1.9925	2.04035	1.99586
2.01092	1.99151	2.04004	1.99557
2.01021	1.99128	2.03973	1.99528
2.01004	1.9912	2.03943	1.99499
2.01001	1.99114	2.03912	1.9947
2.00958	1.99111	2.03882	1.99441
2.00897	1.99044	2.03851	1.99412
2.00889	1.98959	2.0382	1.99383
2.00886	1.98943	2.0379	1.99354
2.00878	1.98903	2.03759	1.99325
2.00863	1.98746	2.03729	1.99296
2.00857	1.98641	2.03698	1.99267
2.00828	1.98638	2.03668	1.99238
2.00828	1.9854	2.03637	1.99209
2.00782	1.9852	2.03607	1.9918
2.00764	1.98424	2.03576	1.99151
2.00711	1.9841	2.03546	1.99122
2.00692	1.98407	2.03516	1.99093
2.00652	1.98392	2.03485	1.99064
2.00633	1.98346	2.03455	1.99036
2.00534	1.98336	2.03425	1.99007
2.00519	1.98308	2.03394	1.98978
2.00466	1.98293	2.03364	1.98949
2.00451	1.98283	2.03334	1.98921
2.00436	1.9828	2.03304	1.98892
2.00382	1.98245	2.03273	1.98863
2.00375	1.9822	2.03243	1.98834
2.00353	1.98204	2.03213	1.98806
2.00335	1.98191	2.03183	1.98777
2.00334	1.9812	2.03153	1.98749
2.00324	1.98076	2.03123	1.9872
2.0032	1.98044	2.03093	1.98691
2.00313	1.98013	2.03063	1.98663
2.00307	1.97966	2.03032	1.98634
2.00289	1.97953	2.03002	1.98606
2.00131	1.97905	2.02972	1.98577
2.00122	1.97847	2.02942	1.98549
2.00099	1.97827	2.02913	1.9852
2.00077	1.97786	2.02883	1.98492
1.99983	1.9778	2.02853	1.98463
1.99855	1.97776	2.02823	1.98435
1.99815	1.97723	2.02793	1.98407
1.99743	1.97705	2.02763	1.98378
1.99708	1.97683	2.02733	1.9835
1.99677	1.97658	2.02703	1.98322
1.99652	1.9762	2.02674	1.98293
1.99568	1.97588	2.02644	1.98265
1.99541	1.97584	2.02614	1.98237
1.99519	1.97556	2.02584	1.98208
1.99504	1.97537	2.02555	1.9818
1.99439	1.97515	2.02525	1.98152
1.99438	1.97482	2.02495	1.98124
1.99424	1.97453	2.02466	1.98095
1.99412	1.97435	2.02436	1.98067
1.99405	1.97431	2.02406	1.98039
1.99357	1.97395	2.02377	1.98011
1.99338	1.97394	2.02347	1.97983
1.99324	1.97386	2.02318	1.97955
1.99324	1.97351	2.02288	1.97927
1.99314	1.97331	2.02258	1.97899
1.99257	1.97324	2.02229	1.97871
1.99246	1.97304	2.022	1.97843
1.99243	1.97297	2.0217	1.97815
1.99192	1.97293	2.02141	1.97787
1.99183	1.9729	2.02111	1.97759
1.99156	1.9729	2.02082	1.97731
1.99122	1.97278	2.02052	1.97703
1.99111	1.97177	2.02023	1.97675
1.99002	1.97142	2.01994	1.97647
1.98954	1.97091	2.01964	1.97619
1.98953	1.97083	2.01935	1.97591
1.98953	1.97063	2.01906	1.97563
1.98939	1.97019	2.01877	1.97536
1.98934	1.97012	2.01847	1.97508
1.98891	1.96991	2.01818	1.9748
1.98886	1.96902	2.01789	1.97452
1.98878	1.96842	2.0176	1.97424
1.98877	1.96718	2.0173	1.97397
1.98861	1.96688	2.01701	1.97369
1.98857	1.9665	2.01672	1.97341
1.98838	1.96649	2.01643	1.97314
1.98824	1.96597	2.01614	1.97286
1.98796	1.96572	2.01585	1.97258
1.98782	1.9656	2.01556	1.97231
1.98773	1.96549	2.01527	1.97203
1.98773	1.96514	2.01498	1.97176
1.98767	1.96481	2.01469	1.97148
1.98764	1.96468	2.0144	1.9712
1.98688	1.96468	2.01411	1.97093
1.98645	1.96441	2.01382	1.97065
1.98634	1.96398	2.01353	1.97038
1.98627	1.96392	2.01324	1.9701
1.986	1.96389	2.01295	1.96983
1.98598	1.96366	2.01266	1.96955
1.98598	1.96366	2.01238	1.96928
1.98585	1.96343	2.01209	1.96901
1.98579	1.96248	2.0118	1.96873
1.98541	1.9623	2.01151	1.96846
1.9854	1.96219	2.01122	1.96818
1.98493	1.96092	2.01094	1.96791
1.98462	1.96082	2.01065	1.96764
1.98462	1.96039	2.01036	1.96736
1.98457	1.95999	2.01008	1.96709
1.98415	1.95984	2.00979	1.96682
1.98409	1.95983	2.0095	1.96655
1.98386	1.95965	2.00922	1.96627
1.98333	1.95941	2.00893	1.966
1.98295	1.95919	2.00864	1.96573
1.98218	1.95916	2.00836	1.96546
1.98201	1.95911	2.00807	1.96519
1.98145	1.95907	2.00779	1.96491
1.98122	1.95898	2.0075	1.96464
1.981	1.95832	2.00722	1.96437
1.98082	1.9583	2.00693	1.9641
1.98075	1.95825	2.00665	1.96383
1.98068	1.95766	2.00636	1.96356
1.98048	1.9575	2.00608	1.96329
1.98035	1.95708	2.00579	1.96302
1.98026	1.95637	2.00551	1.96275
1.98024	1.95582	2.00523	1.96248
1.9802	1.9558	2.00494	1.96221
1.98017	1.95564	2.00466	1.96194
1.98017	1.95549	2.00438	1.96167
1.97919	1.95501	2.00409	1.9614
1.97901	1.95491	2.00381	1.96113
1.97821	1.95482	2.00353	1.96086
1.9781	1.95465	2.00325	1.96059
1.97801	1.95454	2.00296	1.96032
1.97791	1.95445	2.00268	1.96006
1.97786	1.95437	2.0024	1.95979
1.97695	1.95425	2.00212	1.95952
1.97686	1.95401	2.00184	1.95925
1.97686	1.95399	2.00155	1.95898
1.97652	1.95356	2.00127	1.95872
1.97635	1.95343	2.00099	1.95845
1.97595	1.9534	2.00071	1.95818
1.97572	1.95335	2.00043	1.95791
1.97564	1.9531	2.00015	1.95765
1.97533	1.95285	1.99987	1.95738
1.9752	1.95271	1.99959	1.95711
1.97497	1.95265	1.99931	1.95685
1.97497	1.95223	1.99903	1.95658
1.97464	1.95207	1.99875	1.95632
1.97442	1.95201	1.99847	1.95605
1.97428	1.95201	1.99819	1.95578
1.9735	1.95173	1.99791	1.95552
1.97343	1.95169	1.99763	1.95525
1.97317	1.9515	1.99735	1.95499
1.97305	1.95136	1.99708	1.95472
1.97272	1.95097	1.9968	1.95446
1.97265	1.95036	1.99652	1.95419
1.97259	1.94974	1.99624	1.95393
1.97253	1.94898	1.99596	1.95366
1.97234	1.94882	1.99569	1.9534
1.97233	1.94881	1.99541	1.95313
1.97231	1.94818	1.99513	1.95287
1.97216	1.94768	1.99485	1.95261
1.97202	1.94704	1.99458	1.95234
1.97142	1.94699	1.9943	1.95208
1.9711	1.9467	1.99402	1.95182
1.97105	1.94643	1.99375	1.95155
1.97096	1.94617	1.99347	1.95129
1.97095	1.94615	1.99319	1.95103
1.97071	1.94615	1.99292	1.95076
1.97022	1.94604	1.99264	1.9505
1.96977	1.94603	1.99237	1.95024
1.9689	1.94541	1.99209	1.94998
1.96793	1.9448	1.99182	1.94971
1.9678	1.94429	1.99154	1.94945
1.96687	1.94392	1.99127	1.94919
1.96641	1.94301	1.99099	1.94893
1.96637	1.94294	1.99072	1.94867
1.96634	1.94287	1.99044	1.94841
1.96524	1.94261	1.99017	1.94815
1.96484	1.94257	1.98989	1.94788
1.96409	1.9421	1.98962	1.94762
1.96354	1.94178	1.98935	1.94736
1.96279	1.94157	1.98907	1.9471
1.96261	1.94146	1.9888	1.94684
1.96253	1.94142	1.98853	1.94658
1.96241	1.94097	1.98825	1.94632
1.96232	1.94086	1.98798	1.94606
1.96194	1.94048	1.98771	1.9458
1.96189	1.93987	1.98744	1.94554
1.96121	1.93969	1.98716	1.94528
1.96081	1.93946	1.98689	1.94502
1.9602	1.93938	1.98662	1.94477
1.96017	1.93888	1.98635	1.94451
1.9599	1.93866	1.98608	1.94425
1.9589	1.93775	1.9858	1.94399
1.95884	1.93676	1.98553	1.94373
1.95884	1.93676	1.98526	1.94347
1.95852	1.93676	1.98499	1.94321
1.95824	1.93665	1.98472	1.94296
1.95801	1.93624	1.98445	1.9427
1.9577	1.93624	1.98418	1.94244
1.95768	1.93621	1.98391	1.94218
1.95763	1.9357	1.98364	1.94193
1.95745	1.93539	1.98337	1.94167
1.95701	1.93538	1.9831	1.94141
1.95689	1.93513	1.98283	1.94115
1.95672	1.93501	1.98256	1.9409
1.95634	1.93496	1.98229	1.94064
1.95544	1.93495	1.98202	1.94038
1.95529	1.93494	1.98175	1.94013
1.9552	1.93488	1.98148	1.93987
1.95504	1.93443	1.98121	1.93962
1.9542	1.93389	1.98095	1.93936
1.95378	1.93373	1.98068	1.9391
1.95338	1.93233	1.98041	1.93885
1.95336	1.93224	1.98014	1.93859
1.95308	1.93172	1.97987	1.93834
1.95303	1.93164	1.97961	1.93808
1.9526	1.9311	1.97934	1.93783
1.95247	1.93084	1.97907	1.93757
1.95242	1.93042	1.9788	1.93732
1.95216	1.92987	1.97854	1.93707
1.95187	1.92973	1.97827	1.93681
1.95057	1.92884	1.978	1.93656
1.95056	1.92877	1.97774	1.9363
1.95038	1.92861	1.97747	1.93605
1.95028	1.92843	1.9772	1.93579
1.95027	1.92833	1.97694	1.93554
1.95008	1.92794	1.97667	1.93529
1.94974	1.92731	1.97641	1.93503
1.94963	1.92695	1.97614	1.93478
1.94955	1.92677	1.97588	1.93453
1.9494	1.92669	1.97561	1.93428
1.94852	1.92645	1.97534	1.93402
1.94832	1.92642	1.97508	1.93377
1.94818	1.92629	1.97481	1.93352
1.94788	1.92616	1.97455	1.93327
1.94771	1.92589	1.97429	1.93301
1.94765	1.92562	1.97402	1.93276
1.94727	1.92529	1.97376	1.93251
1.94688	1.9248	1.97349	1.93226
1.94634	1.92413	1.97323	1.93201
1.94618	1.9241	1.97297	1.93176
1.94613	1.92375	1.9727	1.9315
1.94534	1.9237	1.97244	1.93125
1.94524	1.92356	1.97218	1.931
1.94522	1.92306	1.97191	1.93075
1.94481	1.92296	1.97165	1.9305
1.94444	1.92274	1.97139	1.93025
1.94424	1.92273	1.97112	1.93
1.94408	1.92266	1.97086	1.92975
1.94356	1.92233	1.9706	1.9295
1.9434	1.92201	1.97034	1.92925
1.9433	1.9219	1.97008	1.929
1.94314	1.92187	1.96981	1.92875
1.94306	1.92112	1.96955	1.9285
1.94288	1.92106	1.96929	1.92825
1.94267	1.9206	1.96903	1.928
1.94267	1.9204	1.96877	1.92775
1.94242	1.92034	1.96851	1.92751
1.94137	1.91991	1.96825	1.92726
1.94136	1.91971	1.96799	1.92701
1.94021	1.91967	1.96773	1.92676
1.93987	1.91959	1.96746	1.92651
1.93982	1.91948	1.9672	1.92626
1.93978	1.91934	1.96694	1.92602
1.93968	1.91884	1.96668	1.92577
1.93939	1.91855	1.96642	1.92552
1.93937	1.91853	1.96616	1.92527
1.93917	1.91844	1.96591	1.92503
1.93916	1.91812	1.96565	1.92478
1.93914	1.91808	1.96539	1.92453
1.93903	1.91803	1.96513	1.92428
1.93898	1.91795	1.96487	1.92404
1.93869	1.91788	1.96461	1.92379
1.93865	1.91769	1.96435	1.92354
1.9385	1.91719	1.96409	1.9233
1.93814	1.91715	1.96384	1.92305
1.93812	1.91638	1.96358	1.9228
1.93775	1.91629	1.96332	1.92256
1.93764	1.91593	1.96306	1.92231
1.93694	1.91525	1.9628	1.92207
1.93628	1.91492	1.96255	1.92182
1.93602	1.91489	1.96229	1.92158
1.93442	1.91489	1.96203	1.92133
1.93418	1.91481	1.96177	1.92109
1.93322	1.91472	1.96152	1.92084
1.93303	1.91462	1.96126	1.9206
1.93289	1.91437	1.961	1.92035
1.93271	1.9143	1.96075	1.92011
1.93245	1.91425	1.96049	1.91986
1.9324	1.91394	1.96024	1.91962
1.93223	1.9135	1.95998	1.91937
1.93207	1.91273	1.95972	1.91913
1.93197	1.91215	1.95947	1.91889
1.93169	1.91169	1.95921	1.91864
1.93142	1.91166	1.95896	1.9184
1.93127	1.91154	1.9587	1.91815
1.9312	1.91113	1.95845	1.91791
1.93112	1.91067	1.95819	1.91767
1.93093	1.91058	1.95794	1.91742
1.93072	1.91053	1.95768	1.91718
1.93063	1.91017	1.95743	1.91694
1.93049	1.90991	1.95717	1.9167
1.93048	1.9099	1.95692	1.91645
1.93035	1.90974	1.95666	1.91621
1.93025	1.90972	1.95641	1.91597
1.92953	1.90961	1.95616	1.91573
1.92949	1.9096	1.9559	1.91549
1.92928	1.90935	1.95565	1.91524
1.92915	1.90929	1.9554	1.915
1.9289	1.90904	1.95514	1.91476
1.92875	1.9087	1.95489	1.91452
1.92866	1.90852	1.95464	1.91428
1.92856	1.90817	1.95438	1.91404
1.92849	1.90787	1.95413	1.9138
1.92837	1.90769	1.95388	1.91355
1.92824	1.90724	1.95363	1.91331
1.92818	1.90713	1.95337	1.91307
1.92817	1.90694	1.95312	1.91283
1.92786	1.90681	1.95287	1.91259
1.92769	1.90643	1.95262	1.91235
1.92763	1.9064	1.95237	1.91211
1.92713	1.90591	1.95212	1.91187
1.92699	1.90577	1.95186	1.91163
1.92699	1.90577	1.95161	1.91139
1.92699	1.90516	1.95136	1.91115
1.92699	1.90516	1.95111	1.91091
1.92663	1.90476	1.95086	1.91067
1.92651	1.9047	1.95061	1.91044
1.92624	1.90413	1.95036	1.9102
1.92619	1.90406	1.95011	1.90996
1.92578	1.90283	1.94986	1.90972
1.92576	1.90282	1.94961	1.90948
1.92563	1.90272	1.94936	1.90924
1.92531	1.90229	1.94911	1.909
1.92497	1.90167	1.94886	1.90876
1.92491	1.90159	1.94861	1.90853
1.92459	1.90147	1.94836	1.90829
1.9245	1.90112	1.94811	1.90805
1.92403	1.90104	1.94786	1.90781
1.92397	1.90075	1.94761	1.90758
1.92368	1.90057	1.94737	1.90734
1.92356	1.90001	1.94712	1.9071
1.92356	1.8993	1.94687	1.90686
1.92341	1.89915	1.94662	1.90663
1.92315	1.89896	1.94637	1.90639
1.92242	1.8988	1.94612	1.90615
1.92233	1.89835	1.94588	1.90592
1.92219	1.89811	1.94563	1.90568
1.92145	1.89783	1.94538	1.90544
1.92101	1.89773	1.94513	1.90521
1.92093	1.89767	1.94489	1.90497
1.9208	1.89739	1.94464	1.90474
1.92057	1.89729	1.94439	1.9045
1.92024	1.89724	1.94414	1.90426
1.92024	1.89718	1.9439	1.90403
1.92018	1.89713	1.94365	1.90379
1.91993	1.89681	1.9434	1.90356
1.91987	1.89566	1.94316	1.90332
1.91963	1.89543	1.94291	1.90309
1.91962	1.89521	1.94267	1.90285
1.91959	1.89511	1.94242	1.90262
1.91927	1.89506	1.94217	1.90238
1.91917	1.8949	1.94193	1.90215
1.91901	1.89466	1.94168	1.90191
1.91867	1.89422	1.94144	1.90168
1.91816	1.89412	1.94119	1.90144
1.91747	1.89347	1.94095	1.90121
1.91737	1.89344	1.9407	1.90098
1.91729	1.89247	1.94046	1.90074
1.91728	1.8924	1.94021	1.90051
1.91718	1.89211	1.93997	1.90028
1.91692	1.89163	1.93972	1.90004
1.91666	1.8909	1.93948	1.89981
1.91607	1.89074	1.93923	1.89958
1.91606	1.89074	1.93899	1.89934
1.91592	1.89066	1.93875	1.89911
1.91588	1.8906	1.9385	1.89888
1.91583	1.89024	1.93826	1.89864
1.91545	1.89013	1.93802	1.89841
1.91531	1.89013	1.93777	1.89818
1.91529	1.89012	1.93753	1.89795
1.91501	1.88955	1.93729	1.89772
1.91487	1.88924	1.93704	1.89748
1.91477	1.88893	1.9368	1.89725
1.91422	1.88817	1.93656	1.89702
1.91418	1.88811	1.93631	1.89679
1.91368	1.88761	1.93607	1.89656
1.91366	1.88703	1.93583	1.89632
1.91365	1.88678	1.93559	1.89609
1.91363	1.88678	1.93535	1.89586
1.91311	1.8867	1.9351	1.89563
1.91306	1.88669	1.93486	1.8954
1.91299	1.88649	1.93462	1.89517
1.91293	1.88611	1.93438	1.89494
1.91282	1.88559	1.93414	1.89471
1.91282	1.88525	1.9339	1.89448
1.91282	1.88519	1.93365	1.89425
1.91282	1.8848	1.93341	1.89402
1.91272	1.88457	1.93317	1.89379
1.91239	1.88452	1.93293	1.89356
1.91174	1.88427	1.93269	1.89333
1.91153	1.88412	1.93245	1.8931
1.91141	1.88402	1.93221	1.89287
1.91135	1.88375	1.93197	1.89264
1.91124	1.88259	1.93173	1.89241
1.91072	1.8824	1.93149	1.89218
1.91064	1.88232	1.93125	1.89195
1.91064	1.88098	1.93101	1.89172
1.9106	1.88013	1.93077	1.89149
1.9099	1.88011	1.93053	1.89126
1.90937	1.87982	1.93029	1.89104
1.90915	1.87956	1.93005	1.89081
1.90875	1.87929	1.92981	1.89058
1.90843	1.8791	1.92958	1.89035
1.90781	1.87882	1.92934	1.89012
1.90774	1.87857	1.9291	1.8899
1.90763	1.87832	1.92886	1.88967
1.90738	1.87828	1.92862	1.88944
1.90727	1.87824	1.92838	1.88921
1.90718	1.87822	1.92815	1.88898
1.90703	1.87807	1.92791	1.88876
1.90698	1.87785	1.92767	1.88853
1.90697	1.87696	1.92743	1.8883
1.90653	1.87672	1.92719	1.88808
1.90606	1.87648	1.92696	1.88785
1.90595	1.87645	1.92672	1.88762
1.90594	1.87624	1.92648	1.8874
1.90587	1.87616	1.92624	1.88717
1.90538	1.87616	1.92601	1.88694
1.90518	1.8759	1.92577	1.88672
1.90461	1.87567	1.92553	1.88649
1.9045	1.87542	1.9253	1.88626
1.90449	1.8754	1.92506	1.88604
1.90421	1.8753	1.92483	1.88581
1.90415	1.87525	1.92459	1.88559
1.90398	1.87492	1.92435	1.88536
1.90395	1.87477	1.92412	1.88514
1.90325	1.87462	1.92388	1.88491
1.90278	1.87441	1.92365	1.88469
1.90258	1.87417	1.92341	1.88446
1.9025	1.87401	1.92317	1.88424
1.90244	1.87283	1.92294	1.88401
1.90184	1.87261	1.9227	1.88379
1.90178	1.87252	1.92247	1.88356
1.90161	1.87252	1.92223	1.88334
1.90153	1.87206	1.922	1.88311
1.90144	1.872	1.92176	1.88289
1.90144	1.87197	1.92153	1.88266
1.90119	1.87187	1.9213	1.88244
1.901	1.8716	1.92106	1.88222
1.90054	1.87133	1.92083	1.88199
1.9005	1.87113	1.92059	1.88177
1.90049	1.871	1.92036	1.88154
1.89992	1.87074	1.92013	1.88132
1.89979	1.87072	1.91989	1.8811
1.89968	1.8707	1.91966	1.88087
1.89954	1.87052	1.91942	1.88065
1.89938	1.8702	1.91919	1.88043
1.89896	1.87006	1.91896	1.88021
1.89877	1.87004	1.91873	1.87998
1.89856	1.86898	1.91849	1.87976
1.89836	1.86888	1.91826	1.87954
1.89834	1.86818	1.91803	1.87932
1.89822	1.86792	1.91779	1.87909
1.89795	1.8667	1.91756	1.87887
1.89779	1.86647	1.91733	1.87865
1.89768	1.8661	1.9171	1.87843
1.89759	1.86606	1.91686	1.8782
1.89758	1.8656	1.91663	1.87798
1.89737	1.86523	1.9164	1.87776
1.89737	1.8651	1.91617	1.87754
1.89733	1.86497	1.91594	1.87732
1.897	1.86483	1.91571	1.8771
1.89678	1.86451	1.91548	1.87688
1.89677	1.86436	1.91524	1.87665
1.89648	1.86417	1.91501	1.87643
1.89567	1.86415	1.91478	1.87621
1.8953	1.86401	1.91455	1.87599
1.89514	1.86392	1.91432	1.87577
1.89503	1.86371	1.91409	1.87555
1.89457	1.86371	1.91386	1.87533
1.8944	1.86356	1.91363	1.87511
1.89423	1.86347	1.9134	1.87489
1.89363	1.86341	1.91317	1.87467
1.89347	1.86329	1.91294	1.87445
1.89342	1.86313	1.91271	1.87423
1.89342	1.86281	1.91248	1.87401
1.89317	1.86267	1.91225	1.87379
1.8929	1.86189	1.91202	1.87357
1.89287	1.86136	1.91179	1.87335
1.89273	1.86119	1.91156	1.87313
1.89256	1.86118	1.91133	1.87291
1.89251	1.86118	1.9111	1.8727
1.89239	1.8611	1.91087	1.87248
1.89207	1.86107	1.91064	1.87226
1.8917	1.86022	1.91042	1.87204
1.89159	1.86021	1.91019	1.87182
1.89132	1.85981	1.90996	1.8716
1.89127	1.85956	1.90973	1.87138
1.89122	1.85929	1.9095	1.87117
1.89103	1.85923	1.90927	1.87095
1.89063	1.85912	1.90905	1.87073
1.88996	1.85891	1.90882	1.87051
1.88976	1.85849	1.90859	1.87029
1.88881	1.85826	1.90836	1.87008
1.8887	1.8578	1.90814	1.86986
1.88862	1.85767	1.90791	1.86964
1.88851	1.85761	1.90768	1.86942
1.88839	1.85761	1.90745	1.86921
1.88777	1.85742	1.90723	1.86899
1.88775	1.85737	1.907	1.86877
1.8877	1.85735	1.90677	1.86856
1.88765	1.85733	1.90655	1.86834
1.8875	1.85727	1.90632	1.86812
1.88735	1.85719	1.90609	1.86791
1.88696	1.8571	1.90587	1.86769
1.88693	1.85674	1.90564	1.86747
1.88671	1.85649	1.90541	1.86726
1.88663	1.85611	1.90519	1.86704
1.88653	1.85609	1.90496	1.86682
1.88642	1.85587	1.90474	1.86661
1.88618	1.85504	1.90451	1.86639
1.8861	1.8546	1.90429	1.86618
1.88604	1.85448	1.90406	1.86596
1.88597	1.85382	1.90384	1.86575
1.8858	1.85312	1.90361	1.86553
1.88524	1.85311	1.90339	1.86531
1.88473	1.85309	1.90316	1.8651
1.88465	1.85257	1.90294	1.86488
1.88459	1.85254	1.90271	1.86467
1.884	1.85222	1.90249	1.86445
1.88391	1.85189	1.90226	1.86424
1.88377	1.85162	1.90204	1.86403
1.8837	1.85151	1.90181	1.86381
1.88357	1.85124	1.90159	1.8636
1.88316	1.85123	1.90136	1.86338
1.88307	1.85107	1.90114	1.86317
1.88293	1.85038	1.90092	1.86295
1.88289	1.85037	1.90069	1.86274
1.88285	1.84909	1.90047	1.86253
1.88275	1.84903	1.90025	1.86231
1.88237	1.84872	1.90002	1.8621
1.88205	1.84825	1.8998	1.86188
1.88179	1.84823	1.89958	1.86167
1.8816	1.84797	1.89935	1.86146
1.88154	1.84794	1.89913	1.86124
1.88148	1.8478	1.89891	1.86103
1.88136	1.84757	1.89869	1.86082
1.88131	1.84733	1.89846	1.86061
1.88121	1.84727	1.89824	1.86039
1.88066	1.84716	1.89802	1.86018
1.88029	1.84684	1.8978	1.85997
[truncated: 149,176 more rows]
